# Supplementary material for: Recent reactivation of a pathogenicity-associated transposable element is associated with major chromosomal rearrangements in a fungal wheat pathogen
Source: Nucleic Acids Res. 2023 Dec 24;52(3):1226–42. doi: 10.1093/nar/gkad1214 (PMC10853768; doi:10.1093/nar/gkad1214)
Supplement: gkad1214_Supplemental_Files [file gkad1214_supplemental_files.zip]

Archive with 3 entries (3 files):
- Supplementary_Data.pdf
- Supplementary_Figures.pdf
- Supplementary_Tables.xlsx
