# Supplementary material for: Recent reactivation of a pathogenicity-associated transposable element is associated with major chromosomal rearrangements in a fungal wheat pathogen
Source: Nucleic Acids Res. 2023 Dec 24;52(3):1226–42. doi: 10.1093/nar/gkad1214 (PMC10853768; doi:10.1093/nar/gkad1214)
Supplement: gkad1214_Supplemental_Files [file gkad1214_supplemental_files.zip › Supplementary_Tables.xlsx]

## Sheet: Supplementary_Table_S1
Supplementary Table S1: Metadata for the near-complete Zymoseptoria genome assemblies.
BioProject	Database	Sample	Accession	Taxid	Species	Isolate	Dataset	Links
PRJEB33986	ENA	SAMEA5863096	ERZ1264340	1047171	Zymoseptoria tritici	Arg00	Pangenome	https://github.com/crolllab/datasets/tree/master/19-isolate_pangenome_BMC_Biology_2020
PRJEB33986	ENA	SAMEA5863097	ERZ16268299	1047171	Zymoseptoria tritici	Aus01	Pangenome	https://github.com/crolllab/datasets/tree/master/19-isolate_pangenome_BMC_Biology_2020
PRJEB33986	ENA	SAMEA5863098	ERZ16268300	1047171	Zymoseptoria tritici	CH95	Pangenome	https://github.com/crolllab/datasets/tree/master/19-isolate_pangenome_BMC_Biology_2020
PRJEB33986	ENA	SAMEA5863099	ERZ1264341	1047171	Zymoseptoria tritici	CNR93	Pangenome	https://github.com/crolllab/datasets/tree/master/19-isolate_pangenome_BMC_Biology_2020
PRJEB33986	ENA	SAMEA5863100	ERZ1264342	1047171	Zymoseptoria tritici	CRI10	Pangenome	https://github.com/crolllab/datasets/tree/master/19-isolate_pangenome_BMC_Biology_2020
PRJEB33986	ENA	SAMEA5863101	ERZ1264343	1047171	Zymoseptoria tritici	I93	Pangenome	https://github.com/crolllab/datasets/tree/master/19-isolate_pangenome_BMC_Biology_2020
PRJEB33986	ENA	SAMEA5863102	ERZ16268301	1047171	Zymoseptoria tritici	IR01_26b	Pangenome	https://github.com/crolllab/datasets/tree/master/19-isolate_pangenome_BMC_Biology_2020
PRJEB33986	ENA	SAMEA5863103	ERZ1264344	1047171	Zymoseptoria tritici	IR01_48b	Pangenome	https://github.com/crolllab/datasets/tree/master/19-isolate_pangenome_BMC_Biology_2020
PRJEB33986	ENA	SAMEA5863104	ERZ1264346	1047171	Zymoseptoria tritici	ISY92	Pangenome	https://github.com/crolllab/datasets/tree/master/19-isolate_pangenome_BMC_Biology_2020
PRJEB33986	ENA	SAMEA5863105	ERZ1264347	1047171	Zymoseptoria tritici	KE94	Pangenome	https://github.com/crolllab/datasets/tree/master/19-isolate_pangenome_BMC_Biology_2020
PRJEB33986	ENA	SAMEA5863106	ERZ1264348	1047171	Zymoseptoria tritici	OregS90	Pangenome	https://github.com/crolllab/datasets/tree/master/19-isolate_pangenome_BMC_Biology_2020
PRJEB33986	ENA	SAMEA5863107	ERZ1264349	1047171	Zymoseptoria tritici	TN09	Pangenome	https://github.com/crolllab/datasets/tree/master/19-isolate_pangenome_BMC_Biology_2020
PRJEB33986	ENA	SAMEA5863108	ERZ1264350	1047171	Zymoseptoria tritici	UR95	Pangenome	https://github.com/crolllab/datasets/tree/master/19-isolate_pangenome_BMC_Biology_2020
PRJEB33986	ENA	SAMEA5863109	ERZ1264351	1047171	Zymoseptoria tritici	YEQ92	Pangenome	https://github.com/crolllab/datasets/tree/master/19-isolate_pangenome_BMC_Biology_2020
PRJEB15648	NCBI	SAMEA4489935	GCA_900099495.1	1047171	Zymoseptoria tritici	1A5	Pangenome	https://github.com/crolllab/datasets/tree/master/19-isolate_pangenome_BMC_Biology_2020
PRJEB20900	NCBI	SAMEA104083538	GCA_900184115.1	1047171	Zymoseptoria tritici	10000	Pangenome	https://github.com/crolllab/datasets/tree/master/19-isolate_pangenome_BMC_Biology_2020
PRJEB20899	NCBI	SAMEA104083539	GCA_900184105.1	1047171	Zymoseptoria tritici	3D1	Pangenome	https://github.com/crolllab/datasets/tree/master/19-isolate_pangenome_BMC_Biology_2020
PRJEB14341	NCBI	SAMEA4040171	GCA_900091695.1	1047171	Zymoseptoria tritici	3D7	Pangenome	https://github.com/crolllab/datasets/tree/master/19-isolate_pangenome_BMC_Biology_2020
PRJNA19047	NCBI	SAMN02746078	GCA_000219625.1	1047171	Zymoseptoria tritici	IPO323	Pangenome	https://github.com/crolllab/datasets/tree/master/19-isolate_pangenome_BMC_Biology_2020
PRJNA414407	NCBI	SAMN04494882	GCA_002937425.1	1047171	Zymoseptoria tritici	Zt05	Pangenome	https://doi.org/10.5281/zenodo.3820378
PRJNA645795	NCBI	SAMN15516630	GCA_017766825.1	1047171	Zymoseptoria tritici	M1_A2.2	Pedigree	https://ftp.ncbi.nlm.nih.gov/genomes/all/GCA/017/766/825/GCA_017766825.1_ASM1776682v1/GCA_017766825.1_ASM1776682v1_genomic.fna.gz
PRJNA645795	NCBI	SAMN15516631	GCA_017766805.1	1047171	Zymoseptoria tritici	M1_A66.2	Pedigree	https://ftp.ncbi.nlm.nih.gov/genomes/all/GCA/017/766/805/GCA_017766805.1_ASM1776680v1/GCA_017766805.1_ASM1776680v1_genomic.fna.gz
PRJNA645795	NCBI	SAMN15516634	GCA_017766785.1	1047171	Zymoseptoria tritici	M3_19	Pedigree	https://ftp.ncbi.nlm.nih.gov/genomes/all/GCA/017/766/785/GCA_017766785.1_ASM1776678v1/GCA_017766785.1_ASM1776678v1_genomic.fna.gz
PRJNA645795	NCBI	SAMN15516632	GCA_017766725.1	1047171	Zymoseptoria tritici	M2_1	Pedigree	https://ftp.ncbi.nlm.nih.gov/genomes/all/GCA/017/766/725/GCA_017766725.1_ASM1776672v1/GCA_017766725.1_ASM1776672v1_genomic.fna.gz
PRJNA645795	NCBI	SAMN15516635	GCA_017766645.1	1047171	Zymoseptoria tritici	M3_45	Pedigree	https://ftp.ncbi.nlm.nih.gov/genomes/all/GCA/017/766/645/GCA_017766645.1_ASM1776664v1/GCA_017766645.1_ASM1776664v1_genomic.fna.gz
PRJNA645795	NCBI	SAMN15516633	GCA_017766525.1	1047171	Zymoseptoria tritici	M2_11	Pedigree	https://ftp.ncbi.nlm.nih.gov/genomes/all/GCA/017/766/525/GCA_017766525.1_ASM1776652v1/GCA_017766525.1_ASM1776652v1_genomic.fna.gz
PRJNA645795	NCBI	SAMN15516637	GCA_017766425.1	1047171	Zymoseptoria tritici	M4_9	Pedigree	https://ftp.ncbi.nlm.nih.gov/genomes/all/GCA/017/766/425/GCA_017766425.1_ASM1776642v1/GCA_017766425.1_ASM1776642v1_genomic.fna.gz
PRJNA645795	NCBI	SAMN15516638	GCA_017766145.1	1047171	Zymoseptoria tritici	M4_30	Pedigree	https://ftp.ncbi.nlm.nih.gov/genomes/all/GCA/017/766/145/GCA_017766145.1_ASM1776614v1/GCA_017766145.1_ASM1776614v1_genomic.fna.gz
PRJNA645795	NCBI	SAMN15516639	GCA_017766285.1	1047171	Zymoseptoria tritici	M4_64	Pedigree	https://ftp.ncbi.nlm.nih.gov/genomes/all/GCA/017/766/285/GCA_017766285.1_ASM1776628v1/GCA_017766285.1_ASM1776628v1_genomic.fna.gz
PRJNA638605	NCBI	SAMN02981330	SRS6815163	985148	Zymoseptoria passerinii	Zpa63	Sister species	https://doi.org/10.5281/zenodo.3820378
PRJNA638553	NCBI	SAMN03294124	SRS860074	1047168	Zymoseptoria brevis	Zb87	Sister species	https://doi.org/10.5281/zenodo.3820378
PRJNA638515	NCBI	SAMN02981322	SRS860065	985140	Zymoseptoria pseudotritici	Zp13	Sister species	https://doi.org/10.5281/zenodo.3820378
PRJNA638382	NCBI	SAMN02981326	SRS860073	985147	Zymoseptoria ardabiliae	Za17	Sister species	https://doi.org/10.5281/zenodo.3820378

## Sheet: Supplementary_Table_S2
Supplementary Table S2: Styx coordinates for all copies identified using packFinder on the near-complete Zymoseptoria genome assemblies.
Strain.chromosomeID	start	end	length	TSD	isolate
1A5.chr_1	761061	768987	7927	GACACA	1A5
1A5.chr_1	861048	868974	7927	CTGCTC	1A5
1A5.chr_1	947734	955660	7927	ATTAAC	1A5
1A5.chr_1	3248913	3256839	7927	ATGCGA	1A5
1A5.chr_1	5670237	5678163	7927	CCGTGT	1A5
1A5.chr_12	787913	795839	7927	GCCAGG	1A5
1A5.chr_14	71892	79818	7927	ATCTGC	1A5
1A5.chr_14	226550	243258	16709	GCACCC	1A5
1A5.chr_17	333879	341803	7925	GTCAAG	1A5
1A5.chr_17	333879	346527	12649	GTCAAG	1A5
1A5.chr_17	362768	370694	7927	ATCAGG	1A5
1A5.chr_2	52220	73491	21272	CGTGAT	1A5
1A5.chr_2	52220	60144	7925	CGTGAT	1A5
1A5.chr_2	65569	73491	7923	CACAAA	1A5
1A5.chr_2	2086610	2094536	7927	CTCTCC	1A5
1A5.chr_20	169421	177347	7927	CTGGGC	1A5
1A5.chr_4	1539732	1547658	7927	CTGCTT	1A5
1A5.chr_6	2204840	2226376	21537	CTGTTC	1A5
1E4.chr_10	555718	568038	12321	CAAGCT	1E4
1E4.chr_11	1540233	1548159	7927	TGGCAT	1E4
1E4.chr_13	556844	564770	7927	CGTTAC	1E4
1E4.chr_14	225052	238361	13310	CTAGTG	1E4
1E4.chr_19	273089	290020	16932	TGAGTG	1E4
1E4.chr_2	3217078	3225004	7927	CATAAG	1E4
1E4.chr_4	1224224	1232150	7927	CCCTTG	1E4
1E4.chr_7	462435	471827	9393	CAGCCA	1E4
1E4.chr_8	366106	374032	7927	TCTGAC	1E4
3D1.chr_12	369784	377710	7927	GGCGGG	3D1
3D1.chr_15	292158	300084	7927	CCCTCA	3D1
3D1.chr_16	91305	102462	11158	GACGCC	3D1
3D1.chr_16	97618	102462	4845	GGCGTC	3D1
3D1.chr_3	2254336	2262262	7927	GACGAT	3D1
3D1.chr_8	451497	459423	7927	CGCTAG	3D1
3D7.chr_11	543973	551900	7928	CAAAGT	3D7
3D7.chr_2	1181988	1189914	7927	CATAGG	3D7
3D7.chr_2	1211415	1219341	7927	CTTCCC	3D7
3D7.chr_7	420697	428623	7927	CCTAGC	3D7
Arg00.chr_1	171745	179671	7927	GCGGCT	Arg00
Arg00.chr_1	266930	274856	7927	CTAGGC	Arg00
Arg00.chr_1	292564	300490	7927	CGTCTG	Arg00
Arg00.chr_1	3269639	3277565	7927	CAAGGT	Arg00
Arg00.chr_1	3637071	3644997	7927	GGATGA	Arg00
Arg00.chr_1	4403726	4411652	7927	CTCCTG	Arg00
Arg00.chr_1	4484824	4492750	7927	TGCGGC	Arg00
Arg00.chr_1	4644024	4651950	7927	GTTTGC	Arg00
Arg00.chr_1	5368329	5376255	7927	CCGGTG	Arg00
Arg00.chr_10	582449	590375	7927	ACGGAG	Arg00
Arg00.chr_10	686800	708095	21296	CTCGCC	Arg00
Arg00.chr_10	686800	694727	7928	CTCGCC	Arg00
Arg00.chr_10	700169	708095	7927	GCGTCG	Arg00
Arg00.chr_10	756395	764321	7927	TCCGAG	Arg00
Arg00.chr_11	126450	134376	7927	CTCTAA	Arg00
Arg00.chr_11	924037	931963	7927	CGCAGC	Arg00
Arg00.chr_11	1580856	1588782	7927	CATTGG	Arg00
Arg00.chr_13	1265229	1273155	7927	TCAGCC	Arg00
Arg00.chr_18	174595	182521	7927	CCTGAG	Arg00
Arg00.chr_19	195804	203730	7927	ATCGAA	Arg00
Arg00.chr_19	293507	301433	7927	GTTTGG	Arg00
Arg00.chr_2	1644747	1652673	7927	CAAGAC	Arg00
Arg00.chr_2	3013934	3021860	7927	CACGAC	Arg00
Arg00.chr_20	171430	179356	7927	CACGCG	Arg00
Arg00.chr_20	321022	328948	7927	CGCGCC	Arg00
Arg00.chr_21	361571	369497	7927	GCTGTC	Arg00
Arg00.chr_4	920404	928330	7927	GTCTAA	Arg00
Arg00.chr_4	1425560	1433486	7927	CAAGCG	Arg00
Arg00.chr_4	1487014	1494940	7927	CTTTCC	Arg00
Arg00.chr_4	1722627	1730553	7927	CTGGGC	Arg00
Arg00.chr_4	2954965	2962889	7925	CACTTT	Arg00
Arg00.chr_6	1882060	1889986	7927	CGTCGG	Arg00
Arg00.chr_7	445488	453414	7927	TACTTG	Arg00
Arg00.chr_8	969099	977025	7927	CTGGAA	Arg00
Arg00.chr_9	1780265	1788191	7927	AAGATG	Arg00
Aus01.chr_10	406632	414558	7927	CATGTG	Aus01
Aus01.chr_10	1189725	1197651	7927	ACCATG	Aus01
Aus01.chr_10	1523611	1531537	7927	CTCGGC	Aus01
Aus01.chr_12	280388	288314	7927	GTCTCA	Aus01
Aus01.chr_12	1381551	1389477	7927	CTCCAC	Aus01
Aus01.chr_15	378989	386915	7927	TTGAAC	Aus01
Aus01.chr_16	516535	524461	7927	GTGGCC	Aus01
Aus01.chr_2	228057	257715	29659	GGTATC	Aus01
Aus01.chr_2	244398	257715	13318	GGTATC	Aus01
Aus01.chr_2	973824	981750	7927	GGCGGG	Aus01
Aus01.chr_3	2476735	2484661	7927	CACATC	Aus01
Aus01.chr_8	68199	76125	7927	GAGGAA	Aus01
CH95.chr_1	5383401	5391327	7927	ACTAAA	CH95
CH95.chr_1	5765161	5773087	7927	TATTCA	CH95
CH95.chr_11	467734	475660	7927	TTCGAG	CH95
CH95.chr_15	60677	68603	7927	ACCTCG	CH95
CH95.chr_15	293444	301370	7927	CTAGCG	CH95
CH95.chr_2	2721013	2728939	7927	CGCAGA	CH95
CH95.chr_20	40325	48251	7927	GATCGT	CH95
CH95.chr_6	1851092	1859018	7927	AATGGA	CH95
CH95.chr_7	782424	790350	7927	GGCGTG	CH95
CH95.chr_7	965062	972988	7927	CGCAGG	CH95
CNR93.chr_1	2976111	2984037	7927	GTCAGC	CNR93
CNR93.chr_1	4150284	4158210	7927	GTTAAG	CNR93
CNR93.chr_1	5211009	5218933	7925	GTCACA	CNR93
CNR93.chr_11	1394893	1402822	7930	CACAAG	CNR93
CNR93.chr_11	1502909	1510835	7927	AGGGAA	CNR93
CNR93.chr_16	67381	75307	7927	GCGGGC	CNR93
CNR93.chr_17	65955	82607	16653	CCCGCT	CNR93
CNR93.chr_17	66174	82607	16434	CTCGTG	CNR93
CNR93.chr_17	74681	82607	7927	CACGAG	CNR93
CNR93.chr_19	24399	32325	7927	GACCCC	CNR93
CNR93.chr_19	299330	307256	7927	GCATTC	CNR93
CNR93.chr_2	1208662	1222198	13537	GCTCAG	CNR93
CNR93.chr_3	73007	80933	7927	TCTAGC	CNR93
CNR93.chr_3	3508301	3516227	7927	CTCCGT	CNR93
CNR93.chr_5	1501153	1509079	7927	CTTGGA	CNR93
CNR93.chr_5	1542331	1550257	7927	CATGTG	CNR93
CNR93.chr_5	1720354	1728280	7927	TGCACC	CNR93
CNR93.chr_8	336694	344620	7927	GTCACG	CNR93
CRI10.chr_15	498670	521925	23256	CATATG	CRI10
CRI10.chr_15	498670	506597	7928	CATATG	CRI10
CRI10.chr_15	513999	521925	7927	AGTACG	CRI10
CRI10.chr_15	542187	550113	7927	GGCATG	CRI10
CRI10.chr_19	323102	331027	7926	GCAGAC	CRI10
CRI10.chr_4	416415	424341	7927	GTCCCA	CRI10
IPO323.chr_20	369179	377064	7886	TGCTCC	IPO323
M1_A2.2.chr_1	780494	788420	7927	GACACA	M1_A2.2
M1_A2.2.chr_1	880481	888407	7927	CTGCTC	M1_A2.2
M1_A2.2.chr_1	967167	975093	7927	ATTAAC	M1_A2.2
M1_A2.2.chr_1	3268341	3276267	7927	ATGCGA	M1_A2.2
M1_A2.2.chr_1	3302982	3310908	7927	GCTGAC	M1_A2.2
M1_A2.2.chr_12	787901	795827	7927	GCCAGG	M1_A2.2
M1_A2.2.chr_14	71914	79840	7927	ATCTGC	M1_A2.2
M1_A2.2.chr_14	226537	234463	7927	GCACCC	M1_A2.2
M1_A2.2.chr_2	2210412	2218338	7927	CTCTCC	M1_A2.2
M1_A2.2.chr_4	244503	252429	7927	TCCCCT	M1_A2.2
M1_A2.2.chr_4	1275235	1283161	7927	CCCTTG	M1_A2.2
M1_A2.2.chr_5	1020533	1028459	7927	TCAATG	M1_A2.2
M1_A2.2.chr_7	714485	722411	7927	CAGCCA	M1_A2.2
M1_A2.2.chr_8	366120	374046	7927	TCTGAC	M1_A2.2
M1_A2.2.chr_9	1211151	1219077	7927	GACATG	M1_A2.2
M1_A66.2.chr_1	906691	914617	7927	ATTAAC	M1_A66.2
M1_A66.2.chr_11	1584129	1592055	7927	TGGCAT	M1_A66.2
M1_A66.2.chr_13	556794	564720	7927	CGTTAC	M1_A66.2
M1_A66.2.chr_14	224997	232923	7927	CTAGTG	M1_A66.2
M1_A66.2.chr_14	305160	313086	7927	GGTTTT	M1_A66.2
M1_A66.2.chr_2	3288913	3296839	7927	CATAAG	M1_A66.2
M1_A66.2.chr_4	1311953	1319879	7927	CCCTTG	M1_A66.2
M1_A66.2.chr_5	7748	15674	7927	GCAAAG	M1_A66.2
M1_A66.2.chr_6	158958	166884	7927	CGTCGG	M1_A66.2
M1_A66.2.chr_7	714472	722398	7927	CAGCCA	M1_A66.2
M2_1.chr_1	941604	949530	7927	ATTAAC	M2_1
M2_1.chr_1	1605803	1613729	7927	AAGATC	M2_1
M2_1.chr_1	3640021	3647946	7926	ATCGAG	M2_1
M2_1.chr_10	123889	131815	7927	GTTGCT	M2_1
M2_1.chr_12	787917	795843	7927	GCCAGG	M2_1
M2_1.chr_14	246864	254789	7926	GCACCC	M2_1
M2_1.chr_2	3186139	3194065	7927	CATAAG	M2_1
M2_1.chr_20	169449	177373	7925	CTGGGC	M2_1
M2_1.chr_20	199721	207645	7925	CTGCTT	M2_1
M2_1.chr_3	1638575	1646500	7926	TGCATG	M2_1
M2_1.chr_4	1394274	1402200	7927	CTGCTT	M2_1
M2_1.chr_9	1101024	1108950	7927	ATGGGG	M2_1
M2_11.chr_1	921432	929358	7927	ATTAAC	M2_11
M2_11.chr_11	1523785	1531711	7927	TGGCAT	M2_11
M2_11.chr_12	784202	792128	7927	GCCAGG	M2_11
M2_11.chr_13	637408	645334	7927	CGTTAC	M2_11
M2_11.chr_14	71910	79836	7927	ATCTGC	M2_11
M2_11.chr_14	226563	234489	7927	GCACCC	M2_11
M2_11.chr_2	52199	60125	7927	CGTGAT	M2_11
M2_11.chr_2	3183714	3191640	7927	CATAAG	M2_11
M2_11.chr_20	169444	177370	7927	CTGGGC	M2_11
M2_11.chr_3	1485326	1493252	7927	GTCCGG	M2_11
M2_11.chr_4	1539749	1547675	7927	CTGCTT	M2_11
M3_19.chr_1	1603739	1611665	7927	AAGATC	M3_19
M3_19.chr_13	620760	628686	7927	CGTTAC	M3_19
M3_19.chr_14	246843	254769	7927	GCACCC	M3_19
M3_19.chr_15	134044	141970	7927	ACGGGG	M3_19
M3_19.chr_2	3340537	3348463	7927	CATAAG	M3_19
M3_19.chr_4	1287035	1294962	7928	CCCTTG	M3_19
M3_19.chr_5	976958	984883	7926	TCAATG	M3_19
M3_19.chr_7	714417	722343	7927	CAGCCA	M3_19
M3_19.chr_9	1136420	1144346	7927	ATGGGG	M3_19
M3_45.chr_1	3736006	3743932	7927	ATCGAG	M3_45
M3_45.chr_10	123858	131784	7927	GTTGCT	M3_45
M3_45.chr_12	474549	482475	7927	CCAGAC	M3_45
M3_45.chr_12	777140	785067	7928	GCCAGG	M3_45
M3_45.chr_14	245790	253716	7927	GCACCC	M3_45
M3_45.chr_14	302422	310348	7927	GGTAAG	M3_45
M3_45.chr_18	381396	389322	7927	TCCAGA	M3_45
M3_45.chr_19	399238	407164	7927	TGAGTG	M3_45
M3_45.chr_19	637900	645826	7927	GTTCGG	M3_45
M3_45.chr_2	598779	606705	7927	CTCTCT	M3_45
M3_45.chr_2	3343630	3351556	7927	CATAAG	M3_45
M3_45.chr_4	1596201	1604127	7927	CTGCTT	M3_45
M3_45.chr_5	1044079	1052005	7927	TCAATG	M3_45
M3_45.chr_8	448805	456731	7927	TCTGAC	M3_45
M4_30.chr_1	3735997	3743923	7927	ATCGAG	M4_30
M4_30.chr_10	123855	131781	7927	GTTGCT	M4_30
M4_30.chr_11	1572620	1580547	7928	TGGCAT	M4_30
M4_30.chr_12	506356	514282	7927	CCAGAC	M4_30
M4_30.chr_12	808936	816862	7927	GCCAGG	M4_30
M4_30.chr_13	608792	616718	7927	CGTTAC	M4_30
M4_30.chr_14	225507	233433	7927	CTAGTG	M4_30
M4_30.chr_14	305674	313601	7928	GGTTTT	M4_30
M4_30.chr_18	381337	389263	7927	TCCAGA	M4_30
M4_30.chr_19	399232	407158	7927	TGAGTG	M4_30
M4_30.chr_19	637884	645810	7927	GTTCGG	M4_30
M4_30.chr_2	582508	590434	7927	CTCTCT	M4_30
M4_30.chr_2	3327371	3335297	7927	CATAAG	M4_30
M4_30.chr_4	1596167	1604093	7927	CTGCTT	M4_30
M4_30.chr_5	1022936	1030862	7927	TCAATG	M4_30
M4_30.chr_8	386058	393984	7927	TCTGAC	M4_30
M4_64.chr_10	123878	131804	7927	GTTGCT	M4_64
M4_64.chr_11	1535361	1543287	7927	TGGCAT	M4_64
M4_64.chr_12	474575	482501	7927	CCAGAC	M4_64
M4_64.chr_14	246914	254840	7927	GCACCC	M4_64
M4_64.chr_14	303544	311470	7927	GGTAAG	M4_64
M4_64.chr_14	360749	368675	7927	GACAAA	M4_64
M4_64.chr_14	666516	674442	7927	CAAGTC	M4_64
M4_64.chr_15	139919	147845	7927	AAAGGG	M4_64
M4_64.chr_18	381442	389368	7927	TCCAGA	M4_64
M4_64.chr_2	3319387	3327313	7927	CATAAG	M4_64
M4_64.chr_3	1432987	1440913	7927	TGTGAT	M4_64
M4_64.chr_4	1564631	1572557	7927	CTGCTT	M4_64
M4_64.chr_5	755220	763146	7927	GTGGGG	M4_64
M4_64.chr_5	984897	992823	7927	TCAATG	M4_64
M4_64.chr_8	366100	374026	7927	TCTGAC	M4_64
M4_8.chr_1	761011	768936	7926	GACACA	M4_8
M4_8.chr_1	860997	868922	7926	CTGCTC	M4_8
M4_8.chr_1	947679	955605	7927	ATTAAC	M4_8
M4_8.chr_13	606659	614585	7927	CGTTAC	M4_8
M4_8.chr_15	132080	140005	7926	ACGGGG	M4_8
M4_8.chr_2	2854777	2862704	7928	GGCTGC	M4_8
M4_8.chr_3	1705277	1713202	7926	GGTCAC	M4_8
M4_8.chr_4	1287033	1294960	7928	CCCTTG	M4_8
M4_8.chr_6_12.03	2299955	2307881	7927	TCCGCC	M4_8
M4_8.chr_6_12.12	783828	791754	7927	GCCAGG	M4_8
M4_8.chr_9	1124273	1132199	7927	ATGGGG	M4_8
M4_9.chr_1	1603329	1611255	7927	AAGATC	M4_9
M4_9.chr_11	110621	118547	7927	GCGGAG	M4_9
M4_9.chr_13	604045	611971	7927	CGTTAC	M4_9
M4_9.chr_14	246897	254823	7927	GCACCC	M4_9
M4_9.chr_2	52197	60123	7927	CGTGAT	M4_9
M4_9.chr_2	1160572	1168498	7927	CTAGAG	M4_9
M4_9.chr_2	3181926	3189852	7927	CATAAG	M4_9
M4_9.chr_4	1286986	1294912	7927	CCCTTG	M4_9
M4_9.chr_9	1435709	1443635	7927	CACACC	M4_9
OregS90.chr_10	352578	360504	7927	ACAGTC	OregS90
OregS90.chr_18	38987	46913	7927	CACTTC	OregS90
OregS90.chr_4	1686933	1694859	7927	CTTATC	OregS90
OregS90.chr_8	2120249	2128175	7927	CTCGCG	OregS90
UR95.chr_14	184645	192571	7927	CATGAG	UR95
UR95.chr_20	222566	230492	7927	CACTAC	UR95
UR95.chr_4	779325	787251	7927	CTCGAA	UR95
Za17_unitig_004	938054	946255	8202	CGTGCT	Za17
Za17_unitig_013	576066	583364	7299	CAAGCC	Za17
Za17_unitig_014	565646	573855	8210	CCCCAC	Za17
Za17_unitig_024	401030	409248	8219	ATGGAG	Za17
Za17_unitig_030	324693	332902	8210	TCCCTG	Za17
Zb87_unitig_005	525700	550289	24590	CACACA	Zb87
Zb87_unitig_011	1602834	1611821	8988	GCTAAA	Zb87
Zb87_unitig_014	2448463	2458717	10255	GAAGAC	Zb87
Zb87_unitig_014	2656675	2657563	889	TGTATG	Zb87
Zb87_unitig_016	1572258	1592192	19935	CAAGAC	Zb87
Zb87_unitig_017	804635	815124	10490	GAGTTC	Zb87
Zb87_unitig_018	422183	423631	1449	AGTTTA	Zb87
Zb87_unitig_018	422183	435560	13378	AGTTTA	Zb87
Zb87_unitig_018	434672	435560	889	TTTATG	Zb87
Zb87_unitig_021	1695363	1696252	890	TCCGCC	Zb87
Zb87_unitig_022	738597	751700	13104	AGTAGG	Zb87
Zb87_unitig_026	1784748	1785637	890	TTGAAC	Zb87
Zb87_unitig_030	359215	365229	6015	CCGGAC	Zb87
Zb87_unitig_041	281587	289798	8212	GAGGTT	Zb87
Zb87_unitig_041	343601	361553	17953	TAGAAG	Zb87
Zb87_unitig_041	344022	361553	17532	TAGAGG	Zb87
Zb87_unitig_062	2929775	2948078	18304	GGTGTG	Zb87
Zb87_unitig_064	1389186	1408625	19440	GTATGC	Zb87
Zb87_unitig_071	113279	124465	11187	GTCGTA	Zb87
Zp13_unitig_003	1183079	1191310	8232	ATAATG	Zp13
Zp13_unitig_003	1671705	1693285	21581	TTTGTC	Zp13
Zp13_unitig_003	1779590	1787823	8234	GTCTTG	Zp13
Zp13_unitig_006	787785	796016	8232	AGGTAG	Zp13
Zp13_unitig_009	24651	32884	8234	GCCGAG	Zp13
Zp13_unitig_009	537150	545383	8234	CTTGGC	Zp13
Zp13_unitig_009	1213293	1221524	8232	TTGGTC	Zp13
Zp13_unitig_009	1470029	1478268	8240	AAAAGA	Zp13
Zp13_unitig_012	663273	671504	8232	AGCCGC	Zp13
Zp13_unitig_012	790142	798373	8232	AAGTAC	Zp13
Zp13_unitig_012	1862937	1871168	8232	CTTGTC	Zp13
Zp13_unitig_013	384671	392902	8232	GTCAAT	Zp13
Zp13_unitig_013	506844	521603	14760	GTTGCT	Zp13
Zp13_unitig_020	740263	748494	8232	GGCTTT	Zp13
Zp13_unitig_026	426729	434962	8234	CTACAC	Zp13
Zp13_unitig_026	993725	1001956	8232	CAAGCA	Zp13
Zp13_unitig_029	467760	489552	21793	GGCTTC	Zp13
Zp13_unitig_032	98024	106257	8234	AAGAAC	Zp13
Zp13_unitig_072	663543	671774	8232	GCCCCT	Zp13
Zp13_unitig_072	1109659	1117891	8233	TCTGCT	Zp13
Zp13_unitig_072	5580939	5589172	8234	CCGATC	Zp13
Zp13_unitig_076	1395885	1404116	8232	AACGAT	Zp13
Zp13_unitig_076	2350256	2358488	8233	GGGGTG	Zp13
Zpa63_unitig_000	1380857	1390489	9633	GTTGTT	Zpa63
Zpa63_unitig_000	2263720	2272695	8976	CTAGTG	Zpa63
Zpa63_unitig_003	674038	684394	10357	GAAGAA	Zpa63
Zpa63_unitig_007	74571	84202	9632	CTAGAT	Zpa63
Zpa63_unitig_014	5898	28551	22654	CTTAAC	Zpa63
Zpa63_unitig_018	499524	507797	8274	CTCTGC	Zpa63
Zpa63_unitig_021	390192	399175	8984	CAGCCC	Zpa63
Zpa63_unitig_024	322423	345696	23274	TTGGAC	Zpa63
Zpa63_unitig_029	19855	29486	9632	GACACG	Zpa63
Zpa63_unitig_029	51805	60770	8966	CTCCTG	Zpa63
Zpa63_unitig_033	283244	292209	8966	GATTCC	Zpa63
Zpa63_unitig_034	93818	110419	16602	GTCTTG	Zpa63
Zpa63_unitig_037	96368	105339	8972	ACGAAG	Zpa63
Zpa63_unitig_038	247331	257011	9681	CTGCAC	Zpa63
Zpa63_unitig_040	177015	185980	8966	ACATTG	Zpa63
Zpa63_unitig_041	111814	120762	8949	GCCATC	Zpa63
Zpa63_unitig_044	69508	85426	15919	GGCAAT	Zpa63
Zpa63_unitig_059	133736	142757	9022	CGTCTC	Zpa63
Zpa63_unitig_061	42395	58953	16559	CTGAGA	Zpa63
Zpa63_unitig_065	70030	78309	8280	CACGGG	Zpa63
Zpa63_unitig_072	29709	39341	9633	TTCCAG	Zpa63
Zt05_unitig_000	1646824	1654750	7927	CCCACC	Zt05
Zt05_unitig_000	2532232	2540158	7927	CACGTG	Zt05
Zt05_unitig_000	4000049	4007975	7927	GTTCAA	Zt05
Zt05_unitig_020	723775	731701	7927	CGCAAG	Zt05
Zt05_unitig_021	640407	648333	7927	GTAAAA	Zt05
Zt05_unitig_025	438944	446870	7927	TATTGG	Zt05

## Sheet: Supplementary_Table_S3
Supplementary Table S3: Expression and histone methylation coverage for the 1,037 conserved single copy orthogroups within 25 kb of a Styx insertion in Zymoseptoria tritici genomes.
Orthogroup	average_expression_noStyx	average_expression_Styx	log_ratio	isolate_with_Styx	mean_distance_to_Styx	fold_expression	H3met_mark	average_H3_coverage_noStyx	average_H3_coverage_Styx	H3_coverage_ratio	functional_database	id	annotation	IPR	IPR_annotation	effector
OG0000558_chr_1	0.175646761761096	0	-0.070276851959027	Arg00	9915	-1.1756467617611	H3K27me3	1	1	1	NA	NA	NA	NA	NA	NA
OG0000559_chr_1	87.1037096085629	166.305464706731	0.278515931800971	Arg00	3523	1.89896050291247	H3K4me2	0.94117612554859	0.961992136304063	1.01072340138615	PANTHER	PTHR23350	PEROXISOME ASSEMBLY PROTEIN 10	IPR025654	Peroxisome biogenesis factor 2/10	NA
OG0000559_chr_1	87.1037096085629	166.305464706731	0.278515931800971	Arg00	3523	1.89896050291247	H3K4me2	0.94117612554859	0.961992136304063	1.01072340138615	Pfam	PF04757	Pex2 / Pex12 amino terminal region	IPR006845	Pex, N-terminal	NA
OG0000559_chr_1	87.1037096085629	166.305464706731	0.278515931800971	Arg00	3523	1.89896050291247	H3K27me3	0.197196868482325	0	0.835284510280828	PANTHER	PTHR23350	PEROXISOME ASSEMBLY PROTEIN 10	IPR025654	Peroxisome biogenesis factor 2/10	NA
OG0000559_chr_1	87.1037096085629	166.305464706731	0.278515931800971	Arg00	3523	1.89896050291247	H3K27me3	0.197196868482325	0	0.835284510280828	Pfam	PF04757	Pex2 / Pex12 amino terminal region	IPR006845	Pex, N-terminal	NA
OG0000560_chr_1	67.8889900553762	73.7194391872275	0.0352837857622449	Arg00	1400	1.08463542762297	H3K27me3	0.645515710960401	0	0.60771221650406	SUPERFAMILY	SSF51735	NAD(P)-binding Rossmann-fold domains	IPR036291	NAD(P)-binding domain superfamily	NA
OG0000560_chr_1	67.8889900553762	73.7194391872275	0.0352837857622449	Arg00	1400	1.08463542762297	H3K27me3	0.645515710960401	0	0.60771221650406	SUPERFAMILY	SSF48179	6-phosphogluconate dehydrogenase C-terminal domain-like	IPR008927	6-phosphogluconate dehydrogenase-like, C-terminal domain superfamily	NA
OG0000560_chr_1	67.8889900553762	73.7194391872275	0.0352837857622449	Arg00	1400	1.08463542762297	H3K27me3	0.645515710960401	0	0.60771221650406	PANTHER	PTHR11811	6-PHOSPHOGLUCONATE DEHYDROGENASE	IPR006183	6-phosphogluconate dehydrogenase	NA
OG0000560_chr_1	67.8889900553762	73.7194391872275	0.0352837857622449	Arg00	1400	1.08463542762297	H3K27me3	0.645515710960401	0	0.60771221650406	Pfam	PF00393	6-phosphogluconate dehydrogenase, C-terminal domain	IPR006114	6-phosphogluconate dehydrogenase, C-terminal	NA
OG0000560_chr_1	67.8889900553762	73.7194391872275	0.0352837857622449	Arg00	1400	1.08463542762297	H3K27me3	0.645515710960401	0	0.60771221650406	Pfam	PF03446	NAD binding domain of 6-phosphogluconate dehydrogenase	IPR006115	6-phosphogluconate dehydrogenase, NADP-binding	NA
OG0000560_chr_1	67.8889900553762	73.7194391872275	0.0352837857622449	Arg00	1400	1.08463542762297	H3K27me3	0.645515710960401	0	0.60771221650406	Pfam	PF03446	NAD binding domain of 6-phosphogluconate dehydrogenase	IPR006115	6-phosphogluconate dehydrogenase, NADP-binding	NA
OG0000560_chr_1	67.8889900553762	73.7194391872275	0.0352837857622449	Arg00	1400	1.08463542762297	H3K27me3	0.645515710960401	0	0.60771221650406	SUPERFAMILY	SSF48179	6-phosphogluconate dehydrogenase C-terminal domain-like	IPR008927	6-phosphogluconate dehydrogenase-like, C-terminal domain superfamily	NA
OG0000560_chr_1	67.8889900553762	73.7194391872275	0.0352837857622449	Arg00	1400	1.08463542762297	H3K27me3	0.645515710960401	0	0.60771221650406	PANTHER	PTHR11811	6-PHOSPHOGLUCONATE DEHYDROGENASE	IPR006183	6-phosphogluconate dehydrogenase	NA
OG0000560_chr_1	67.8889900553762	73.7194391872275	0.0352837857622449	Arg00	1400	1.08463542762297	H3K27me3	0.645515710960401	0	0.60771221650406	SUPERFAMILY	SSF51735	NAD(P)-binding Rossmann-fold domains	IPR036291	NAD(P)-binding domain superfamily	NA
OG0000560_chr_1	67.8889900553762	73.7194391872275	0.0352837857622449	Arg00	1400	1.08463542762297	H3K27me3	0.645515710960401	0	0.60771221650406	Pfam	PF00393	6-phosphogluconate dehydrogenase, C-terminal domain	IPR006114	6-phosphogluconate dehydrogenase, C-terminal	NA
OG0000560_chr_1	67.8889900553762	73.7194391872275	0.0352837857622449	Arg00	1400	1.08463542762297	H3K27me3	0.645515710960401	0	0.60771221650406	Pfam	PF03446	NAD binding domain of 6-phosphogluconate dehydrogenase	IPR006115	6-phosphogluconate dehydrogenase, NADP-binding	NA
OG0000560_chr_1	67.8889900553762	73.7194391872275	0.0352837857622449	Arg00	1400	1.08463542762297	H3K27me3	0.645515710960401	0	0.60771221650406	SUPERFAMILY	SSF48179	6-phosphogluconate dehydrogenase C-terminal domain-like	IPR008927	6-phosphogluconate dehydrogenase-like, C-terminal domain superfamily	NA
OG0000560_chr_1	67.8889900553762	73.7194391872275	0.0352837857622449	Arg00	1400	1.08463542762297	H3K27me3	0.645515710960401	0	0.60771221650406	PANTHER	PTHR11811	6-PHOSPHOGLUCONATE DEHYDROGENASE	IPR006183	6-phosphogluconate dehydrogenase	NA
OG0000560_chr_1	67.8889900553762	73.7194391872275	0.0352837857622449	Arg00	1400	1.08463542762297	H3K27me3	0.645515710960401	0	0.60771221650406	SUPERFAMILY	SSF51735	NAD(P)-binding Rossmann-fold domains	IPR036291	NAD(P)-binding domain superfamily	NA
OG0000560_chr_1	67.8889900553762	73.7194391872275	0.0352837857622449	Arg00	1400	1.08463542762297	H3K27me3	0.645515710960401	0	0.60771221650406	Pfam	PF00393	6-phosphogluconate dehydrogenase, C-terminal domain	IPR006114	6-phosphogluconate dehydrogenase, C-terminal	NA
OG0000560_chr_1	67.8889900553762	73.7194391872275	0.0352837857622449	Arg00	1400	1.08463542762297	H3K27me3	0.645515710960401	0	0.60771221650406	Pfam	PF03446	NAD binding domain of 6-phosphogluconate dehydrogenase	IPR006115	6-phosphogluconate dehydrogenase, NADP-binding	NA
OG0000560_chr_1	67.8889900553762	73.7194391872275	0.0352837857622449	Arg00	1400	1.08463542762297	H3K27me3	0.645515710960401	0	0.60771221650406	SUPERFAMILY	SSF51735	NAD(P)-binding Rossmann-fold domains	IPR036291	NAD(P)-binding domain superfamily	NA
OG0000560_chr_1	67.8889900553762	73.7194391872275	0.0352837857622449	Arg00	1400	1.08463542762297	H3K27me3	0.645515710960401	0	0.60771221650406	Pfam	PF00393	6-phosphogluconate dehydrogenase, C-terminal domain	IPR006114	6-phosphogluconate dehydrogenase, C-terminal	NA
OG0000560_chr_1	67.8889900553762	73.7194391872275	0.0352837857622449	Arg00	1400	1.08463542762297	H3K27me3	0.645515710960401	0	0.60771221650406	SUPERFAMILY	SSF51735	NAD(P)-binding Rossmann-fold domains	IPR036291	NAD(P)-binding domain superfamily	NA
OG0000560_chr_1	67.8889900553762	73.7194391872275	0.0352837857622449	Arg00	1400	1.08463542762297	H3K27me3	0.645515710960401	0	0.60771221650406	Pfam	PF00393	6-phosphogluconate dehydrogenase, C-terminal domain	IPR006114	6-phosphogluconate dehydrogenase, C-terminal	NA
OG0000560_chr_1	67.8889900553762	73.7194391872275	0.0352837857622449	Arg00	1400	1.08463542762297	H3K27me3	0.645515710960401	0	0.60771221650406	Pfam	PF03446	NAD binding domain of 6-phosphogluconate dehydrogenase	IPR006115	6-phosphogluconate dehydrogenase, NADP-binding	NA
OG0000560_chr_1	67.8889900553762	73.7194391872275	0.0352837857622449	Arg00	1400	1.08463542762297	H3K27me3	0.645515710960401	0	0.60771221650406	SUPERFAMILY	SSF48179	6-phosphogluconate dehydrogenase C-terminal domain-like	IPR008927	6-phosphogluconate dehydrogenase-like, C-terminal domain superfamily	NA
OG0000560_chr_1	67.8889900553762	73.7194391872275	0.0352837857622449	Arg00	1400	1.08463542762297	H3K27me3	0.645515710960401	0	0.60771221650406	PANTHER	PTHR11811	6-PHOSPHOGLUCONATE DEHYDROGENASE	IPR006183	6-phosphogluconate dehydrogenase	NA
OG0000560_chr_1	67.8889900553762	73.7194391872275	0.0352837857622449	Arg00	1400	1.08463542762297	H3K27me3	0.645515710960401	0	0.60771221650406	SUPERFAMILY	SSF51735	NAD(P)-binding Rossmann-fold domains	IPR036291	NAD(P)-binding domain superfamily	NA
OG0000560_chr_1	67.8889900553762	73.7194391872275	0.0352837857622449	Arg00	1400	1.08463542762297	H3K27me3	0.645515710960401	0	0.60771221650406	Pfam	PF00393	6-phosphogluconate dehydrogenase, C-terminal domain	IPR006114	6-phosphogluconate dehydrogenase, C-terminal	NA
OG0000560_chr_1	67.8889900553762	73.7194391872275	0.0352837857622449	Arg00	1400	1.08463542762297	H3K27me3	0.645515710960401	0	0.60771221650406	Pfam	PF03446	NAD binding domain of 6-phosphogluconate dehydrogenase	IPR006115	6-phosphogluconate dehydrogenase, NADP-binding	NA
OG0000560_chr_1	67.8889900553762	73.7194391872275	0.0352837857622449	Arg00	1400	1.08463542762297	H3K27me3	0.645515710960401	0	0.60771221650406	SUPERFAMILY	SSF48179	6-phosphogluconate dehydrogenase C-terminal domain-like	IPR008927	6-phosphogluconate dehydrogenase-like, C-terminal domain superfamily	NA
OG0000560_chr_1	67.8889900553762	73.7194391872275	0.0352837857622449	Arg00	1400	1.08463542762297	H3K27me3	0.645515710960401	0	0.60771221650406	PANTHER	PTHR11811	6-PHOSPHOGLUCONATE DEHYDROGENASE	IPR006183	6-phosphogluconate dehydrogenase	NA
OG0000560_chr_1	67.8889900553762	73.7194391872275	0.0352837857622449	Arg00	1400	1.08463542762297	H3K27me3	0.645515710960401	0	0.60771221650406	SUPERFAMILY	SSF51735	NAD(P)-binding Rossmann-fold domains	IPR036291	NAD(P)-binding domain superfamily	NA
OG0000560_chr_1	67.8889900553762	73.7194391872275	0.0352837857622449	Arg00	1400	1.08463542762297	H3K27me3	0.645515710960401	0	0.60771221650406	Pfam	PF00393	6-phosphogluconate dehydrogenase, C-terminal domain	IPR006114	6-phosphogluconate dehydrogenase, C-terminal	NA
OG0000560_chr_1	67.8889900553762	73.7194391872275	0.0352837857622449	Arg00	1400	1.08463542762297	H3K27me3	0.645515710960401	0	0.60771221650406	Pfam	PF03446	NAD binding domain of 6-phosphogluconate dehydrogenase	IPR006115	6-phosphogluconate dehydrogenase, NADP-binding	NA
OG0000560_chr_1	67.8889900553762	73.7194391872275	0.0352837857622449	Arg00	1400	1.08463542762297	H3K27me3	0.645515710960401	0	0.60771221650406	SUPERFAMILY	SSF48179	6-phosphogluconate dehydrogenase C-terminal domain-like	IPR008927	6-phosphogluconate dehydrogenase-like, C-terminal domain superfamily	NA
OG0000560_chr_1	67.8889900553762	73.7194391872275	0.0352837857622449	Arg00	1400	1.08463542762297	H3K27me3	0.645515710960401	0	0.60771221650406	PANTHER	PTHR11811	6-PHOSPHOGLUCONATE DEHYDROGENASE	IPR006183	6-phosphogluconate dehydrogenase	NA
OG0000560_chr_1	67.8889900553762	73.7194391872275	0.0352837857622449	Arg00	1400	1.08463542762297	H3K27me3	0.645515710960401	0	0.60771221650406	SUPERFAMILY	SSF51735	NAD(P)-binding Rossmann-fold domains	IPR036291	NAD(P)-binding domain superfamily	NA
OG0000560_chr_1	67.8889900553762	73.7194391872275	0.0352837857622449	Arg00	1400	1.08463542762297	H3K27me3	0.645515710960401	0	0.60771221650406	Pfam	PF00393	6-phosphogluconate dehydrogenase, C-terminal domain	IPR006114	6-phosphogluconate dehydrogenase, C-terminal	NA
OG0000560_chr_1	67.8889900553762	73.7194391872275	0.0352837857622449	Arg00	1400	1.08463542762297	H3K27me3	0.645515710960401	0	0.60771221650406	Pfam	PF03446	NAD binding domain of 6-phosphogluconate dehydrogenase	IPR006115	6-phosphogluconate dehydrogenase, NADP-binding	NA
OG0000560_chr_1	67.8889900553762	73.7194391872275	0.0352837857622449	Arg00	1400	1.08463542762297	H3K27me3	0.645515710960401	0	0.60771221650406	SUPERFAMILY	SSF48179	6-phosphogluconate dehydrogenase C-terminal domain-like	IPR008927	6-phosphogluconate dehydrogenase-like, C-terminal domain superfamily	NA
OG0000560_chr_1	67.8889900553762	73.7194391872275	0.0352837857622449	Arg00	1400	1.08463542762297	H3K27me3	0.645515710960401	0	0.60771221650406	PANTHER	PTHR11811	6-PHOSPHOGLUCONATE DEHYDROGENASE	IPR006183	6-phosphogluconate dehydrogenase	NA
OG0000560_chr_1	67.8889900553762	73.7194391872275	0.0352837857622449	Arg00	1400	1.08463542762297	H3K27me3	0.645515710960401	0	0.60771221650406	SUPERFAMILY	SSF48179	6-phosphogluconate dehydrogenase C-terminal domain-like	IPR008927	6-phosphogluconate dehydrogenase-like, C-terminal domain superfamily	NA
OG0000560_chr_1	67.8889900553762	73.7194391872275	0.0352837857622449	Arg00	1400	1.08463542762297	H3K27me3	0.645515710960401	0	0.60771221650406	PANTHER	PTHR11811	6-PHOSPHOGLUCONATE DEHYDROGENASE	IPR006183	6-phosphogluconate dehydrogenase	NA
OG0000561_chr_1	0.442876167252909	49.2627532009435	1.54201721389401	Arg00	586	34.8351122166213	H3K27me3	0.990408774191889	0	0.502409360813837	NA	NA	NA	NA	NA	NA
OG0000562_chr_1	56.4927779865226	19.2159675606517	-0.453918761748873	Arg00	2042	-2.84392907804356	H3K27me3	0.364300246814163	0.607795100222717	1.17847600187506	Pfam	PF00005	ABC transporter	IPR003439	ABC transporter-like, ATP-binding domain	NA
OG0000562_chr_1	56.4927779865226	19.2159675606517	-0.453918761748873	Arg00	2042	-2.84392907804356	H3K27me3	0.364300246814163	0.607795100222717	1.17847600187506	SUPERFAMILY	SSF52540	P-loop containing nucleoside triphosphate hydrolases	IPR027417	P-loop containing nucleoside triphosphate hydrolase	NA
OG0000562_chr_1	56.4927779865226	19.2159675606517	-0.453918761748873	Arg00	2042	-2.84392907804356	H3K27me3	0.364300246814163	0.607795100222717	1.17847600187506	Pfam	PF00664	ABC transporter transmembrane region	IPR011527	ABC transporter type 1, transmembrane domain	NA
OG0000562_chr_1	56.4927779865226	19.2159675606517	-0.453918761748873	Arg00	2042	-2.84392907804356	H3K27me3	0.364300246814163	0.607795100222717	1.17847600187506	SUPERFAMILY	SSF52540	P-loop containing nucleoside triphosphate hydrolases	IPR027417	P-loop containing nucleoside triphosphate hydrolase	NA
OG0000562_chr_1	56.4927779865226	19.2159675606517	-0.453918761748873	Arg00	2042	-2.84392907804356	H3K27me3	0.364300246814163	0.607795100222717	1.17847600187506	Pfam	PF00664	ABC transporter transmembrane region	IPR011527	ABC transporter type 1, transmembrane domain	NA
OG0000562_chr_1	56.4927779865226	19.2159675606517	-0.453918761748873	Arg00	2042	-2.84392907804356	H3K27me3	0.364300246814163	0.607795100222717	1.17847600187506	SUPERFAMILY	SSF90123	ABC transporter transmembrane region	IPR036640	ABC transporter type 1, transmembrane domain superfamily	NA
OG0000562_chr_1	56.4927779865226	19.2159675606517	-0.453918761748873	Arg00	2042	-2.84392907804356	H3K27me3	0.364300246814163	0.607795100222717	1.17847600187506	Pfam	PF00664	ABC transporter transmembrane region	IPR011527	ABC transporter type 1, transmembrane domain	NA
OG0000562_chr_1	56.4927779865226	19.2159675606517	-0.453918761748873	Arg00	2042	-2.84392907804356	H3K27me3	0.364300246814163	0.607795100222717	1.17847600187506	SUPERFAMILY	SSF90123	ABC transporter transmembrane region	IPR036640	ABC transporter type 1, transmembrane domain superfamily	NA
OG0000562_chr_1	56.4927779865226	19.2159675606517	-0.453918761748873	Arg00	2042	-2.84392907804356	H3K27me3	0.364300246814163	0.607795100222717	1.17847600187506	Pfam	PF00005	ABC transporter	IPR003439	ABC transporter-like, ATP-binding domain	NA
OG0000562_chr_1	56.4927779865226	19.2159675606517	-0.453918761748873	Arg00	2042	-2.84392907804356	H3K27me3	0.364300246814163	0.607795100222717	1.17847600187506	SUPERFAMILY	SSF52540	P-loop containing nucleoside triphosphate hydrolases	IPR027417	P-loop containing nucleoside triphosphate hydrolase	NA
OG0000562_chr_1	56.4927779865226	19.2159675606517	-0.453918761748873	Arg00	2042	-2.84392907804356	H3K27me3	0.364300246814163	0.607795100222717	1.17847600187506	Pfam	PF00664	ABC transporter transmembrane region	IPR011527	ABC transporter type 1, transmembrane domain	NA
OG0000562_chr_1	56.4927779865226	19.2159675606517	-0.453918761748873	Arg00	2042	-2.84392907804356	H3K27me3	0.364300246814163	0.607795100222717	1.17847600187506	SUPERFAMILY	SSF52540	P-loop containing nucleoside triphosphate hydrolases	IPR027417	P-loop containing nucleoside triphosphate hydrolase	NA
OG0000562_chr_1	56.4927779865226	19.2159675606517	-0.453918761748873	Arg00	2042	-2.84392907804356	H3K27me3	0.364300246814163	0.607795100222717	1.17847600187506	SUPERFAMILY	SSF90123	ABC transporter transmembrane region	IPR036640	ABC transporter type 1, transmembrane domain superfamily	NA
OG0000562_chr_1	56.4927779865226	19.2159675606517	-0.453918761748873	Arg00	2042	-2.84392907804356	H3K27me3	0.364300246814163	0.607795100222717	1.17847600187506	Pfam	PF00664	ABC transporter transmembrane region	IPR011527	ABC transporter type 1, transmembrane domain	NA
OG0000562_chr_1	56.4927779865226	19.2159675606517	-0.453918761748873	Arg00	2042	-2.84392907804356	H3K27me3	0.364300246814163	0.607795100222717	1.17847600187506	Pfam	PF00005	ABC transporter	IPR003439	ABC transporter-like, ATP-binding domain	NA
OG0000562_chr_1	56.4927779865226	19.2159675606517	-0.453918761748873	Arg00	2042	-2.84392907804356	H3K27me3	0.364300246814163	0.607795100222717	1.17847600187506	PANTHER	PTHR24223	ATP-BINDING CASSETTE SUB-FAMILY C	-	-	NA
OG0000562_chr_1	56.4927779865226	19.2159675606517	-0.453918761748873	Arg00	2042	-2.84392907804356	H3K27me3	0.364300246814163	0.607795100222717	1.17847600187506	Pfam	PF00005	ABC transporter	IPR003439	ABC transporter-like, ATP-binding domain	NA
OG0000562_chr_1	56.4927779865226	19.2159675606517	-0.453918761748873	Arg00	2042	-2.84392907804356	H3K27me3	0.364300246814163	0.607795100222717	1.17847600187506	PANTHER	PTHR24223	ATP-BINDING CASSETTE SUB-FAMILY C	-	-	NA
OG0000562_chr_1	56.4927779865226	19.2159675606517	-0.453918761748873	Arg00	2042	-2.84392907804356	H3K27me3	0.364300246814163	0.607795100222717	1.17847600187506	Pfam	PF00005	ABC transporter	IPR003439	ABC transporter-like, ATP-binding domain	NA
OG0000562_chr_1	56.4927779865226	19.2159675606517	-0.453918761748873	Arg00	2042	-2.84392907804356	H3K27me3	0.364300246814163	0.607795100222717	1.17847600187506	SUPERFAMILY	SSF52540	P-loop containing nucleoside triphosphate hydrolases	IPR027417	P-loop containing nucleoside triphosphate hydrolase	NA
OG0000562_chr_1	56.4927779865226	19.2159675606517	-0.453918761748873	Arg00	2042	-2.84392907804356	H3K27me3	0.364300246814163	0.607795100222717	1.17847600187506	Pfam	PF00664	ABC transporter transmembrane region	IPR011527	ABC transporter type 1, transmembrane domain	NA
OG0000562_chr_1	56.4927779865226	19.2159675606517	-0.453918761748873	Arg00	2042	-2.84392907804356	H3K27me3	0.364300246814163	0.607795100222717	1.17847600187506	SUPERFAMILY	SSF52540	P-loop containing nucleoside triphosphate hydrolases	IPR027417	P-loop containing nucleoside triphosphate hydrolase	NA
OG0000562_chr_1	56.4927779865226	19.2159675606517	-0.453918761748873	Arg00	2042	-2.84392907804356	H3K27me3	0.364300246814163	0.607795100222717	1.17847600187506	Pfam	PF00664	ABC transporter transmembrane region	IPR011527	ABC transporter type 1, transmembrane domain	NA
OG0000562_chr_1	56.4927779865226	19.2159675606517	-0.453918761748873	Arg00	2042	-2.84392907804356	H3K27me3	0.364300246814163	0.607795100222717	1.17847600187506	Pfam	PF00005	ABC transporter	IPR003439	ABC transporter-like, ATP-binding domain	NA
OG0000562_chr_1	56.4927779865226	19.2159675606517	-0.453918761748873	Arg00	2042	-2.84392907804356	H3K27me3	0.364300246814163	0.607795100222717	1.17847600187506	PANTHER	PTHR24223	ATP-BINDING CASSETTE SUB-FAMILY C	-	-	NA
OG0000562_chr_1	56.4927779865226	19.2159675606517	-0.453918761748873	Arg00	2042	-2.84392907804356	H3K27me3	0.364300246814163	0.607795100222717	1.17847600187506	SUPERFAMILY	SSF90123	ABC transporter transmembrane region	IPR036640	ABC transporter type 1, transmembrane domain superfamily	NA
OG0000562_chr_1	56.4927779865226	19.2159675606517	-0.453918761748873	Arg00	2042	-2.84392907804356	H3K27me3	0.364300246814163	0.607795100222717	1.17847600187506	Pfam	PF00664	ABC transporter transmembrane region	IPR011527	ABC transporter type 1, transmembrane domain	NA
OG0000562_chr_1	56.4927779865226	19.2159675606517	-0.453918761748873	Arg00	2042	-2.84392907804356	H3K27me3	0.364300246814163	0.607795100222717	1.17847600187506	SUPERFAMILY	SSF90123	ABC transporter transmembrane region	IPR036640	ABC transporter type 1, transmembrane domain superfamily	NA
OG0000562_chr_1	56.4927779865226	19.2159675606517	-0.453918761748873	Arg00	2042	-2.84392907804356	H3K27me3	0.364300246814163	0.607795100222717	1.17847600187506	Pfam	PF00005	ABC transporter	IPR003439	ABC transporter-like, ATP-binding domain	NA
OG0000562_chr_1	56.4927779865226	19.2159675606517	-0.453918761748873	Arg00	2042	-2.84392907804356	H3K27me3	0.364300246814163	0.607795100222717	1.17847600187506	SUPERFAMILY	SSF52540	P-loop containing nucleoside triphosphate hydrolases	IPR027417	P-loop containing nucleoside triphosphate hydrolase	NA
OG0000562_chr_1	56.4927779865226	19.2159675606517	-0.453918761748873	Arg00	2042	-2.84392907804356	H3K27me3	0.364300246814163	0.607795100222717	1.17847600187506	Pfam	PF00664	ABC transporter transmembrane region	IPR011527	ABC transporter type 1, transmembrane domain	NA
OG0000562_chr_1	56.4927779865226	19.2159675606517	-0.453918761748873	Arg00	2042	-2.84392907804356	H3K27me3	0.364300246814163	0.607795100222717	1.17847600187506	SUPERFAMILY	SSF52540	P-loop containing nucleoside triphosphate hydrolases	IPR027417	P-loop containing nucleoside triphosphate hydrolase	NA
OG0000562_chr_1	56.4927779865226	19.2159675606517	-0.453918761748873	Arg00	2042	-2.84392907804356	H3K27me3	0.364300246814163	0.607795100222717	1.17847600187506	Pfam	PF00664	ABC transporter transmembrane region	IPR011527	ABC transporter type 1, transmembrane domain	NA
OG0000562_chr_1	56.4927779865226	19.2159675606517	-0.453918761748873	Arg00	2042	-2.84392907804356	H3K27me3	0.364300246814163	0.607795100222717	1.17847600187506	Pfam	PF00005	ABC transporter	IPR003439	ABC transporter-like, ATP-binding domain	NA
OG0000562_chr_1	56.4927779865226	19.2159675606517	-0.453918761748873	Arg00	2042	-2.84392907804356	H3K27me3	0.364300246814163	0.607795100222717	1.17847600187506	PANTHER	PTHR24223	ATP-BINDING CASSETTE SUB-FAMILY C	-	-	NA
OG0000562_chr_1	56.4927779865226	19.2159675606517	-0.453918761748873	Arg00	2042	-2.84392907804356	H3K27me3	0.364300246814163	0.607795100222717	1.17847600187506	SUPERFAMILY	SSF90123	ABC transporter transmembrane region	IPR036640	ABC transporter type 1, transmembrane domain superfamily	NA
OG0000562_chr_1	56.4927779865226	19.2159675606517	-0.453918761748873	Arg00	2042	-2.84392907804356	H3K27me3	0.364300246814163	0.607795100222717	1.17847600187506	Pfam	PF00664	ABC transporter transmembrane region	IPR011527	ABC transporter type 1, transmembrane domain	NA
OG0000562_chr_1	56.4927779865226	19.2159675606517	-0.453918761748873	Arg00	2042	-2.84392907804356	H3K27me3	0.364300246814163	0.607795100222717	1.17847600187506	SUPERFAMILY	SSF90123	ABC transporter transmembrane region	IPR036640	ABC transporter type 1, transmembrane domain superfamily	NA
OG0000562_chr_1	56.4927779865226	19.2159675606517	-0.453918761748873	Arg00	2042	-2.84392907804356	H3K27me3	0.364300246814163	0.607795100222717	1.17847600187506	Pfam	PF00005	ABC transporter	IPR003439	ABC transporter-like, ATP-binding domain	NA
OG0000562_chr_1	56.4927779865226	19.2159675606517	-0.453918761748873	Arg00	2042	-2.84392907804356	H3K27me3	0.364300246814163	0.607795100222717	1.17847600187506	Pfam	PF00005	ABC transporter	IPR003439	ABC transporter-like, ATP-binding domain	NA
OG0000562_chr_1	56.4927779865226	19.2159675606517	-0.453918761748873	Arg00	2042	-2.84392907804356	H3K27me3	0.364300246814163	0.607795100222717	1.17847600187506	SUPERFAMILY	SSF52540	P-loop containing nucleoside triphosphate hydrolases	IPR027417	P-loop containing nucleoside triphosphate hydrolase	NA
OG0000562_chr_1	56.4927779865226	19.2159675606517	-0.453918761748873	Arg00	2042	-2.84392907804356	H3K27me3	0.364300246814163	0.607795100222717	1.17847600187506	Pfam	PF00664	ABC transporter transmembrane region	IPR011527	ABC transporter type 1, transmembrane domain	NA
OG0000562_chr_1	56.4927779865226	19.2159675606517	-0.453918761748873	Arg00	2042	-2.84392907804356	H3K27me3	0.364300246814163	0.607795100222717	1.17847600187506	SUPERFAMILY	SSF52540	P-loop containing nucleoside triphosphate hydrolases	IPR027417	P-loop containing nucleoside triphosphate hydrolase	NA
OG0000562_chr_1	56.4927779865226	19.2159675606517	-0.453918761748873	Arg00	2042	-2.84392907804356	H3K27me3	0.364300246814163	0.607795100222717	1.17847600187506	Pfam	PF00664	ABC transporter transmembrane region	IPR011527	ABC transporter type 1, transmembrane domain	NA
OG0000562_chr_1	56.4927779865226	19.2159675606517	-0.453918761748873	Arg00	2042	-2.84392907804356	H3K27me3	0.364300246814163	0.607795100222717	1.17847600187506	Pfam	PF00005	ABC transporter	IPR003439	ABC transporter-like, ATP-binding domain	NA
OG0000562_chr_1	56.4927779865226	19.2159675606517	-0.453918761748873	Arg00	2042	-2.84392907804356	H3K27me3	0.364300246814163	0.607795100222717	1.17847600187506	PANTHER	PTHR24223	ATP-BINDING CASSETTE SUB-FAMILY C	-	-	NA
OG0000562_chr_1	56.4927779865226	19.2159675606517	-0.453918761748873	Arg00	2042	-2.84392907804356	H3K27me3	0.364300246814163	0.607795100222717	1.17847600187506	SUPERFAMILY	SSF90123	ABC transporter transmembrane region	IPR036640	ABC transporter type 1, transmembrane domain superfamily	NA
OG0000562_chr_1	56.4927779865226	19.2159675606517	-0.453918761748873	Arg00	2042	-2.84392907804356	H3K27me3	0.364300246814163	0.607795100222717	1.17847600187506	Pfam	PF00664	ABC transporter transmembrane region	IPR011527	ABC transporter type 1, transmembrane domain	NA
OG0000562_chr_1	56.4927779865226	19.2159675606517	-0.453918761748873	Arg00	2042	-2.84392907804356	H3K27me3	0.364300246814163	0.607795100222717	1.17847600187506	SUPERFAMILY	SSF90123	ABC transporter transmembrane region	IPR036640	ABC transporter type 1, transmembrane domain superfamily	NA
OG0000562_chr_1	56.4927779865226	19.2159675606517	-0.453918761748873	Arg00	2042	-2.84392907804356	H3K27me3	0.364300246814163	0.607795100222717	1.17847600187506	SUPERFAMILY	SSF52540	P-loop containing nucleoside triphosphate hydrolases	IPR027417	P-loop containing nucleoside triphosphate hydrolase	NA
OG0000562_chr_1	56.4927779865226	19.2159675606517	-0.453918761748873	Arg00	2042	-2.84392907804356	H3K27me3	0.364300246814163	0.607795100222717	1.17847600187506	Pfam	PF00664	ABC transporter transmembrane region	IPR011527	ABC transporter type 1, transmembrane domain	NA
OG0000562_chr_1	56.4927779865226	19.2159675606517	-0.453918761748873	Arg00	2042	-2.84392907804356	H3K27me3	0.364300246814163	0.607795100222717	1.17847600187506	Pfam	PF00664	ABC transporter transmembrane region	IPR011527	ABC transporter type 1, transmembrane domain	NA
OG0000562_chr_1	56.4927779865226	19.2159675606517	-0.453918761748873	Arg00	2042	-2.84392907804356	H3K27me3	0.364300246814163	0.607795100222717	1.17847600187506	PANTHER	PTHR24223	ATP-BINDING CASSETTE SUB-FAMILY C	-	-	NA
OG0000562_chr_1	56.4927779865226	19.2159675606517	-0.453918761748873	Arg00	2042	-2.84392907804356	H3K27me3	0.364300246814163	0.607795100222717	1.17847600187506	SUPERFAMILY	SSF90123	ABC transporter transmembrane region	IPR036640	ABC transporter type 1, transmembrane domain superfamily	NA
OG0000562_chr_1	56.4927779865226	19.2159675606517	-0.453918761748873	Arg00	2042	-2.84392907804356	H3K27me3	0.364300246814163	0.607795100222717	1.17847600187506	Pfam	PF00664	ABC transporter transmembrane region	IPR011527	ABC transporter type 1, transmembrane domain	NA
OG0000562_chr_1	56.4927779865226	19.2159675606517	-0.453918761748873	Arg00	2042	-2.84392907804356	H3K27me3	0.364300246814163	0.607795100222717	1.17847600187506	SUPERFAMILY	SSF90123	ABC transporter transmembrane region	IPR036640	ABC transporter type 1, transmembrane domain superfamily	NA
OG0000562_chr_1	56.4927779865226	19.2159675606517	-0.453918761748873	Arg00	2042	-2.84392907804356	H3K27me3	0.364300246814163	0.607795100222717	1.17847600187506	SUPERFAMILY	SSF90123	ABC transporter transmembrane region	IPR036640	ABC transporter type 1, transmembrane domain superfamily	NA
OG0000562_chr_1	56.4927779865226	19.2159675606517	-0.453918761748873	Arg00	2042	-2.84392907804356	H3K27me3	0.364300246814163	0.607795100222717	1.17847600187506	Pfam	PF00664	ABC transporter transmembrane region	IPR011527	ABC transporter type 1, transmembrane domain	NA
OG0000562_chr_1	56.4927779865226	19.2159675606517	-0.453918761748873	Arg00	2042	-2.84392907804356	H3K27me3	0.364300246814163	0.607795100222717	1.17847600187506	SUPERFAMILY	SSF90123	ABC transporter transmembrane region	IPR036640	ABC transporter type 1, transmembrane domain superfamily	NA
OG0000562_chr_1	56.4927779865226	19.2159675606517	-0.453918761748873	Arg00	2042	-2.84392907804356	H3K27me3	0.364300246814163	0.607795100222717	1.17847600187506	Pfam	PF00005	ABC transporter	IPR003439	ABC transporter-like, ATP-binding domain	NA
OG0000562_chr_1	56.4927779865226	19.2159675606517	-0.453918761748873	Arg00	2042	-2.84392907804356	H3K27me3	0.364300246814163	0.607795100222717	1.17847600187506	SUPERFAMILY	SSF52540	P-loop containing nucleoside triphosphate hydrolases	IPR027417	P-loop containing nucleoside triphosphate hydrolase	NA
OG0000562_chr_1	56.4927779865226	19.2159675606517	-0.453918761748873	Arg00	2042	-2.84392907804356	H3K27me3	0.364300246814163	0.607795100222717	1.17847600187506	Pfam	PF00664	ABC transporter transmembrane region	IPR011527	ABC transporter type 1, transmembrane domain	NA
OG0000562_chr_1	56.4927779865226	19.2159675606517	-0.453918761748873	Arg00	2042	-2.84392907804356	H3K27me3	0.364300246814163	0.607795100222717	1.17847600187506	PANTHER	PTHR24223	ATP-BINDING CASSETTE SUB-FAMILY C	-	-	NA
OG0000562_chr_1	56.4927779865226	19.2159675606517	-0.453918761748873	Arg00	2042	-2.84392907804356	H3K27me3	0.364300246814163	0.607795100222717	1.17847600187506	SUPERFAMILY	SSF90123	ABC transporter transmembrane region	IPR036640	ABC transporter type 1, transmembrane domain superfamily	NA
OG0000562_chr_1	56.4927779865226	19.2159675606517	-0.453918761748873	Arg00	2042	-2.84392907804356	H3K27me3	0.364300246814163	0.607795100222717	1.17847600187506	SUPERFAMILY	SSF52540	P-loop containing nucleoside triphosphate hydrolases	IPR027417	P-loop containing nucleoside triphosphate hydrolase	NA
OG0000562_chr_1	56.4927779865226	19.2159675606517	-0.453918761748873	Arg00	2042	-2.84392907804356	H3K27me3	0.364300246814163	0.607795100222717	1.17847600187506	Pfam	PF00005	ABC transporter	IPR003439	ABC transporter-like, ATP-binding domain	NA
OG0000562_chr_1	56.4927779865226	19.2159675606517	-0.453918761748873	Arg00	2042	-2.84392907804356	H3K27me3	0.364300246814163	0.607795100222717	1.17847600187506	SUPERFAMILY	SSF52540	P-loop containing nucleoside triphosphate hydrolases	IPR027417	P-loop containing nucleoside triphosphate hydrolase	NA
OG0000562_chr_1	56.4927779865226	19.2159675606517	-0.453918761748873	Arg00	2042	-2.84392907804356	H3K27me3	0.364300246814163	0.607795100222717	1.17847600187506	Pfam	PF00664	ABC transporter transmembrane region	IPR011527	ABC transporter type 1, transmembrane domain	NA
OG0000562_chr_1	56.4927779865226	19.2159675606517	-0.453918761748873	Arg00	2042	-2.84392907804356	H3K27me3	0.364300246814163	0.607795100222717	1.17847600187506	Pfam	PF00664	ABC transporter transmembrane region	IPR011527	ABC transporter type 1, transmembrane domain	NA
OG0000562_chr_1	56.4927779865226	19.2159675606517	-0.453918761748873	Arg00	2042	-2.84392907804356	H3K27me3	0.364300246814163	0.607795100222717	1.17847600187506	Pfam	PF00005	ABC transporter	IPR003439	ABC transporter-like, ATP-binding domain	NA
OG0000562_chr_1	56.4927779865226	19.2159675606517	-0.453918761748873	Arg00	2042	-2.84392907804356	H3K4me2	0.908463251670379	0	0.523981794841872	Pfam	PF00005	ABC transporter	IPR003439	ABC transporter-like, ATP-binding domain	NA
OG0000562_chr_1	56.4927779865226	19.2159675606517	-0.453918761748873	Arg00	2042	-2.84392907804356	H3K4me2	0.908463251670379	0	0.523981794841872	SUPERFAMILY	SSF52540	P-loop containing nucleoside triphosphate hydrolases	IPR027417	P-loop containing nucleoside triphosphate hydrolase	NA
OG0000562_chr_1	56.4927779865226	19.2159675606517	-0.453918761748873	Arg00	2042	-2.84392907804356	H3K4me2	0.908463251670379	0	0.523981794841872	Pfam	PF00664	ABC transporter transmembrane region	IPR011527	ABC transporter type 1, transmembrane domain	NA
OG0000562_chr_1	56.4927779865226	19.2159675606517	-0.453918761748873	Arg00	2042	-2.84392907804356	H3K4me2	0.908463251670379	0	0.523981794841872	SUPERFAMILY	SSF52540	P-loop containing nucleoside triphosphate hydrolases	IPR027417	P-loop containing nucleoside triphosphate hydrolase	NA
OG0000562_chr_1	56.4927779865226	19.2159675606517	-0.453918761748873	Arg00	2042	-2.84392907804356	H3K4me2	0.908463251670379	0	0.523981794841872	Pfam	PF00664	ABC transporter transmembrane region	IPR011527	ABC transporter type 1, transmembrane domain	NA
OG0000562_chr_1	56.4927779865226	19.2159675606517	-0.453918761748873	Arg00	2042	-2.84392907804356	H3K4me2	0.908463251670379	0	0.523981794841872	SUPERFAMILY	SSF90123	ABC transporter transmembrane region	IPR036640	ABC transporter type 1, transmembrane domain superfamily	NA
OG0000562_chr_1	56.4927779865226	19.2159675606517	-0.453918761748873	Arg00	2042	-2.84392907804356	H3K4me2	0.908463251670379	0	0.523981794841872	Pfam	PF00664	ABC transporter transmembrane region	IPR011527	ABC transporter type 1, transmembrane domain	NA
OG0000562_chr_1	56.4927779865226	19.2159675606517	-0.453918761748873	Arg00	2042	-2.84392907804356	H3K4me2	0.908463251670379	0	0.523981794841872	SUPERFAMILY	SSF90123	ABC transporter transmembrane region	IPR036640	ABC transporter type 1, transmembrane domain superfamily	NA
OG0000562_chr_1	56.4927779865226	19.2159675606517	-0.453918761748873	Arg00	2042	-2.84392907804356	H3K4me2	0.908463251670379	0	0.523981794841872	Pfam	PF00005	ABC transporter	IPR003439	ABC transporter-like, ATP-binding domain	NA
OG0000562_chr_1	56.4927779865226	19.2159675606517	-0.453918761748873	Arg00	2042	-2.84392907804356	H3K4me2	0.908463251670379	0	0.523981794841872	SUPERFAMILY	SSF52540	P-loop containing nucleoside triphosphate hydrolases	IPR027417	P-loop containing nucleoside triphosphate hydrolase	NA
OG0000562_chr_1	56.4927779865226	19.2159675606517	-0.453918761748873	Arg00	2042	-2.84392907804356	H3K4me2	0.908463251670379	0	0.523981794841872	Pfam	PF00664	ABC transporter transmembrane region	IPR011527	ABC transporter type 1, transmembrane domain	NA
OG0000562_chr_1	56.4927779865226	19.2159675606517	-0.453918761748873	Arg00	2042	-2.84392907804356	H3K4me2	0.908463251670379	0	0.523981794841872	SUPERFAMILY	SSF52540	P-loop containing nucleoside triphosphate hydrolases	IPR027417	P-loop containing nucleoside triphosphate hydrolase	NA
OG0000562_chr_1	56.4927779865226	19.2159675606517	-0.453918761748873	Arg00	2042	-2.84392907804356	H3K4me2	0.908463251670379	0	0.523981794841872	SUPERFAMILY	SSF90123	ABC transporter transmembrane region	IPR036640	ABC transporter type 1, transmembrane domain superfamily	NA
OG0000562_chr_1	56.4927779865226	19.2159675606517	-0.453918761748873	Arg00	2042	-2.84392907804356	H3K4me2	0.908463251670379	0	0.523981794841872	Pfam	PF00664	ABC transporter transmembrane region	IPR011527	ABC transporter type 1, transmembrane domain	NA
OG0000562_chr_1	56.4927779865226	19.2159675606517	-0.453918761748873	Arg00	2042	-2.84392907804356	H3K4me2	0.908463251670379	0	0.523981794841872	Pfam	PF00005	ABC transporter	IPR003439	ABC transporter-like, ATP-binding domain	NA
OG0000562_chr_1	56.4927779865226	19.2159675606517	-0.453918761748873	Arg00	2042	-2.84392907804356	H3K4me2	0.908463251670379	0	0.523981794841872	PANTHER	PTHR24223	ATP-BINDING CASSETTE SUB-FAMILY C	-	-	NA
OG0000562_chr_1	56.4927779865226	19.2159675606517	-0.453918761748873	Arg00	2042	-2.84392907804356	H3K4me2	0.908463251670379	0	0.523981794841872	Pfam	PF00005	ABC transporter	IPR003439	ABC transporter-like, ATP-binding domain	NA
OG0000562_chr_1	56.4927779865226	19.2159675606517	-0.453918761748873	Arg00	2042	-2.84392907804356	H3K4me2	0.908463251670379	0	0.523981794841872	PANTHER	PTHR24223	ATP-BINDING CASSETTE SUB-FAMILY C	-	-	NA
OG0000562_chr_1	56.4927779865226	19.2159675606517	-0.453918761748873	Arg00	2042	-2.84392907804356	H3K4me2	0.908463251670379	0	0.523981794841872	Pfam	PF00005	ABC transporter	IPR003439	ABC transporter-like, ATP-binding domain	NA
OG0000562_chr_1	56.4927779865226	19.2159675606517	-0.453918761748873	Arg00	2042	-2.84392907804356	H3K4me2	0.908463251670379	0	0.523981794841872	SUPERFAMILY	SSF52540	P-loop containing nucleoside triphosphate hydrolases	IPR027417	P-loop containing nucleoside triphosphate hydrolase	NA
OG0000562_chr_1	56.4927779865226	19.2159675606517	-0.453918761748873	Arg00	2042	-2.84392907804356	H3K4me2	0.908463251670379	0	0.523981794841872	Pfam	PF00664	ABC transporter transmembrane region	IPR011527	ABC transporter type 1, transmembrane domain	NA
OG0000562_chr_1	56.4927779865226	19.2159675606517	-0.453918761748873	Arg00	2042	-2.84392907804356	H3K4me2	0.908463251670379	0	0.523981794841872	SUPERFAMILY	SSF52540	P-loop containing nucleoside triphosphate hydrolases	IPR027417	P-loop containing nucleoside triphosphate hydrolase	NA
OG0000562_chr_1	56.4927779865226	19.2159675606517	-0.453918761748873	Arg00	2042	-2.84392907804356	H3K4me2	0.908463251670379	0	0.523981794841872	Pfam	PF00664	ABC transporter transmembrane region	IPR011527	ABC transporter type 1, transmembrane domain	NA
OG0000562_chr_1	56.4927779865226	19.2159675606517	-0.453918761748873	Arg00	2042	-2.84392907804356	H3K4me2	0.908463251670379	0	0.523981794841872	Pfam	PF00005	ABC transporter	IPR003439	ABC transporter-like, ATP-binding domain	NA
OG0000562_chr_1	56.4927779865226	19.2159675606517	-0.453918761748873	Arg00	2042	-2.84392907804356	H3K4me2	0.908463251670379	0	0.523981794841872	PANTHER	PTHR24223	ATP-BINDING CASSETTE SUB-FAMILY C	-	-	NA
OG0000562_chr_1	56.4927779865226	19.2159675606517	-0.453918761748873	Arg00	2042	-2.84392907804356	H3K4me2	0.908463251670379	0	0.523981794841872	SUPERFAMILY	SSF90123	ABC transporter transmembrane region	IPR036640	ABC transporter type 1, transmembrane domain superfamily	NA
OG0000562_chr_1	56.4927779865226	19.2159675606517	-0.453918761748873	Arg00	2042	-2.84392907804356	H3K4me2	0.908463251670379	0	0.523981794841872	Pfam	PF00664	ABC transporter transmembrane region	IPR011527	ABC transporter type 1, transmembrane domain	NA
OG0000562_chr_1	56.4927779865226	19.2159675606517	-0.453918761748873	Arg00	2042	-2.84392907804356	H3K4me2	0.908463251670379	0	0.523981794841872	SUPERFAMILY	SSF90123	ABC transporter transmembrane region	IPR036640	ABC transporter type 1, transmembrane domain superfamily	NA
OG0000562_chr_1	56.4927779865226	19.2159675606517	-0.453918761748873	Arg00	2042	-2.84392907804356	H3K4me2	0.908463251670379	0	0.523981794841872	Pfam	PF00005	ABC transporter	IPR003439	ABC transporter-like, ATP-binding domain	NA
OG0000562_chr_1	56.4927779865226	19.2159675606517	-0.453918761748873	Arg00	2042	-2.84392907804356	H3K4me2	0.908463251670379	0	0.523981794841872	SUPERFAMILY	SSF52540	P-loop containing nucleoside triphosphate hydrolases	IPR027417	P-loop containing nucleoside triphosphate hydrolase	NA
OG0000562_chr_1	56.4927779865226	19.2159675606517	-0.453918761748873	Arg00	2042	-2.84392907804356	H3K4me2	0.908463251670379	0	0.523981794841872	Pfam	PF00664	ABC transporter transmembrane region	IPR011527	ABC transporter type 1, transmembrane domain	NA
OG0000562_chr_1	56.4927779865226	19.2159675606517	-0.453918761748873	Arg00	2042	-2.84392907804356	H3K4me2	0.908463251670379	0	0.523981794841872	SUPERFAMILY	SSF52540	P-loop containing nucleoside triphosphate hydrolases	IPR027417	P-loop containing nucleoside triphosphate hydrolase	NA
OG0000562_chr_1	56.4927779865226	19.2159675606517	-0.453918761748873	Arg00	2042	-2.84392907804356	H3K4me2	0.908463251670379	0	0.523981794841872	Pfam	PF00664	ABC transporter transmembrane region	IPR011527	ABC transporter type 1, transmembrane domain	NA
OG0000562_chr_1	56.4927779865226	19.2159675606517	-0.453918761748873	Arg00	2042	-2.84392907804356	H3K4me2	0.908463251670379	0	0.523981794841872	Pfam	PF00005	ABC transporter	IPR003439	ABC transporter-like, ATP-binding domain	NA
OG0000562_chr_1	56.4927779865226	19.2159675606517	-0.453918761748873	Arg00	2042	-2.84392907804356	H3K4me2	0.908463251670379	0	0.523981794841872	PANTHER	PTHR24223	ATP-BINDING CASSETTE SUB-FAMILY C	-	-	NA
OG0000562_chr_1	56.4927779865226	19.2159675606517	-0.453918761748873	Arg00	2042	-2.84392907804356	H3K4me2	0.908463251670379	0	0.523981794841872	SUPERFAMILY	SSF90123	ABC transporter transmembrane region	IPR036640	ABC transporter type 1, transmembrane domain superfamily	NA
OG0000562_chr_1	56.4927779865226	19.2159675606517	-0.453918761748873	Arg00	2042	-2.84392907804356	H3K4me2	0.908463251670379	0	0.523981794841872	Pfam	PF00664	ABC transporter transmembrane region	IPR011527	ABC transporter type 1, transmembrane domain	NA
OG0000562_chr_1	56.4927779865226	19.2159675606517	-0.453918761748873	Arg00	2042	-2.84392907804356	H3K4me2	0.908463251670379	0	0.523981794841872	SUPERFAMILY	SSF90123	ABC transporter transmembrane region	IPR036640	ABC transporter type 1, transmembrane domain superfamily	NA
OG0000562_chr_1	56.4927779865226	19.2159675606517	-0.453918761748873	Arg00	2042	-2.84392907804356	H3K4me2	0.908463251670379	0	0.523981794841872	Pfam	PF00005	ABC transporter	IPR003439	ABC transporter-like, ATP-binding domain	NA
OG0000562_chr_1	56.4927779865226	19.2159675606517	-0.453918761748873	Arg00	2042	-2.84392907804356	H3K4me2	0.908463251670379	0	0.523981794841872	Pfam	PF00005	ABC transporter	IPR003439	ABC transporter-like, ATP-binding domain	NA
OG0000562_chr_1	56.4927779865226	19.2159675606517	-0.453918761748873	Arg00	2042	-2.84392907804356	H3K4me2	0.908463251670379	0	0.523981794841872	SUPERFAMILY	SSF52540	P-loop containing nucleoside triphosphate hydrolases	IPR027417	P-loop containing nucleoside triphosphate hydrolase	NA
OG0000562_chr_1	56.4927779865226	19.2159675606517	-0.453918761748873	Arg00	2042	-2.84392907804356	H3K4me2	0.908463251670379	0	0.523981794841872	Pfam	PF00664	ABC transporter transmembrane region	IPR011527	ABC transporter type 1, transmembrane domain	NA
OG0000562_chr_1	56.4927779865226	19.2159675606517	-0.453918761748873	Arg00	2042	-2.84392907804356	H3K4me2	0.908463251670379	0	0.523981794841872	SUPERFAMILY	SSF52540	P-loop containing nucleoside triphosphate hydrolases	IPR027417	P-loop containing nucleoside triphosphate hydrolase	NA
OG0000562_chr_1	56.4927779865226	19.2159675606517	-0.453918761748873	Arg00	2042	-2.84392907804356	H3K4me2	0.908463251670379	0	0.523981794841872	Pfam	PF00664	ABC transporter transmembrane region	IPR011527	ABC transporter type 1, transmembrane domain	NA
OG0000562_chr_1	56.4927779865226	19.2159675606517	-0.453918761748873	Arg00	2042	-2.84392907804356	H3K4me2	0.908463251670379	0	0.523981794841872	Pfam	PF00005	ABC transporter	IPR003439	ABC transporter-like, ATP-binding domain	NA
OG0000562_chr_1	56.4927779865226	19.2159675606517	-0.453918761748873	Arg00	2042	-2.84392907804356	H3K4me2	0.908463251670379	0	0.523981794841872	PANTHER	PTHR24223	ATP-BINDING CASSETTE SUB-FAMILY C	-	-	NA
OG0000562_chr_1	56.4927779865226	19.2159675606517	-0.453918761748873	Arg00	2042	-2.84392907804356	H3K4me2	0.908463251670379	0	0.523981794841872	SUPERFAMILY	SSF90123	ABC transporter transmembrane region	IPR036640	ABC transporter type 1, transmembrane domain superfamily	NA
OG0000562_chr_1	56.4927779865226	19.2159675606517	-0.453918761748873	Arg00	2042	-2.84392907804356	H3K4me2	0.908463251670379	0	0.523981794841872	Pfam	PF00664	ABC transporter transmembrane region	IPR011527	ABC transporter type 1, transmembrane domain	NA
OG0000562_chr_1	56.4927779865226	19.2159675606517	-0.453918761748873	Arg00	2042	-2.84392907804356	H3K4me2	0.908463251670379	0	0.523981794841872	SUPERFAMILY	SSF90123	ABC transporter transmembrane region	IPR036640	ABC transporter type 1, transmembrane domain superfamily	NA
OG0000562_chr_1	56.4927779865226	19.2159675606517	-0.453918761748873	Arg00	2042	-2.84392907804356	H3K4me2	0.908463251670379	0	0.523981794841872	SUPERFAMILY	SSF52540	P-loop containing nucleoside triphosphate hydrolases	IPR027417	P-loop containing nucleoside triphosphate hydrolase	NA
OG0000562_chr_1	56.4927779865226	19.2159675606517	-0.453918761748873	Arg00	2042	-2.84392907804356	H3K4me2	0.908463251670379	0	0.523981794841872	Pfam	PF00664	ABC transporter transmembrane region	IPR011527	ABC transporter type 1, transmembrane domain	NA
OG0000562_chr_1	56.4927779865226	19.2159675606517	-0.453918761748873	Arg00	2042	-2.84392907804356	H3K4me2	0.908463251670379	0	0.523981794841872	Pfam	PF00664	ABC transporter transmembrane region	IPR011527	ABC transporter type 1, transmembrane domain	NA
OG0000562_chr_1	56.4927779865226	19.2159675606517	-0.453918761748873	Arg00	2042	-2.84392907804356	H3K4me2	0.908463251670379	0	0.523981794841872	PANTHER	PTHR24223	ATP-BINDING CASSETTE SUB-FAMILY C	-	-	NA
OG0000562_chr_1	56.4927779865226	19.2159675606517	-0.453918761748873	Arg00	2042	-2.84392907804356	H3K4me2	0.908463251670379	0	0.523981794841872	SUPERFAMILY	SSF90123	ABC transporter transmembrane region	IPR036640	ABC transporter type 1, transmembrane domain superfamily	NA
OG0000562_chr_1	56.4927779865226	19.2159675606517	-0.453918761748873	Arg00	2042	-2.84392907804356	H3K4me2	0.908463251670379	0	0.523981794841872	Pfam	PF00664	ABC transporter transmembrane region	IPR011527	ABC transporter type 1, transmembrane domain	NA
OG0000562_chr_1	56.4927779865226	19.2159675606517	-0.453918761748873	Arg00	2042	-2.84392907804356	H3K4me2	0.908463251670379	0	0.523981794841872	SUPERFAMILY	SSF90123	ABC transporter transmembrane region	IPR036640	ABC transporter type 1, transmembrane domain superfamily	NA
OG0000562_chr_1	56.4927779865226	19.2159675606517	-0.453918761748873	Arg00	2042	-2.84392907804356	H3K4me2	0.908463251670379	0	0.523981794841872	SUPERFAMILY	SSF90123	ABC transporter transmembrane region	IPR036640	ABC transporter type 1, transmembrane domain superfamily	NA
OG0000562_chr_1	56.4927779865226	19.2159675606517	-0.453918761748873	Arg00	2042	-2.84392907804356	H3K4me2	0.908463251670379	0	0.523981794841872	Pfam	PF00664	ABC transporter transmembrane region	IPR011527	ABC transporter type 1, transmembrane domain	NA
OG0000562_chr_1	56.4927779865226	19.2159675606517	-0.453918761748873	Arg00	2042	-2.84392907804356	H3K4me2	0.908463251670379	0	0.523981794841872	SUPERFAMILY	SSF90123	ABC transporter transmembrane region	IPR036640	ABC transporter type 1, transmembrane domain superfamily	NA
OG0000562_chr_1	56.4927779865226	19.2159675606517	-0.453918761748873	Arg00	2042	-2.84392907804356	H3K4me2	0.908463251670379	0	0.523981794841872	Pfam	PF00005	ABC transporter	IPR003439	ABC transporter-like, ATP-binding domain	NA
OG0000562_chr_1	56.4927779865226	19.2159675606517	-0.453918761748873	Arg00	2042	-2.84392907804356	H3K4me2	0.908463251670379	0	0.523981794841872	SUPERFAMILY	SSF52540	P-loop containing nucleoside triphosphate hydrolases	IPR027417	P-loop containing nucleoside triphosphate hydrolase	NA
OG0000562_chr_1	56.4927779865226	19.2159675606517	-0.453918761748873	Arg00	2042	-2.84392907804356	H3K4me2	0.908463251670379	0	0.523981794841872	Pfam	PF00664	ABC transporter transmembrane region	IPR011527	ABC transporter type 1, transmembrane domain	NA
OG0000562_chr_1	56.4927779865226	19.2159675606517	-0.453918761748873	Arg00	2042	-2.84392907804356	H3K4me2	0.908463251670379	0	0.523981794841872	PANTHER	PTHR24223	ATP-BINDING CASSETTE SUB-FAMILY C	-	-	NA
OG0000562_chr_1	56.4927779865226	19.2159675606517	-0.453918761748873	Arg00	2042	-2.84392907804356	H3K4me2	0.908463251670379	0	0.523981794841872	SUPERFAMILY	SSF90123	ABC transporter transmembrane region	IPR036640	ABC transporter type 1, transmembrane domain superfamily	NA
OG0000562_chr_1	56.4927779865226	19.2159675606517	-0.453918761748873	Arg00	2042	-2.84392907804356	H3K4me2	0.908463251670379	0	0.523981794841872	SUPERFAMILY	SSF52540	P-loop containing nucleoside triphosphate hydrolases	IPR027417	P-loop containing nucleoside triphosphate hydrolase	NA
OG0000562_chr_1	56.4927779865226	19.2159675606517	-0.453918761748873	Arg00	2042	-2.84392907804356	H3K4me2	0.908463251670379	0	0.523981794841872	Pfam	PF00005	ABC transporter	IPR003439	ABC transporter-like, ATP-binding domain	NA
OG0000562_chr_1	56.4927779865226	19.2159675606517	-0.453918761748873	Arg00	2042	-2.84392907804356	H3K4me2	0.908463251670379	0	0.523981794841872	SUPERFAMILY	SSF52540	P-loop containing nucleoside triphosphate hydrolases	IPR027417	P-loop containing nucleoside triphosphate hydrolase	NA
OG0000562_chr_1	56.4927779865226	19.2159675606517	-0.453918761748873	Arg00	2042	-2.84392907804356	H3K4me2	0.908463251670379	0	0.523981794841872	Pfam	PF00664	ABC transporter transmembrane region	IPR011527	ABC transporter type 1, transmembrane domain	NA
OG0000562_chr_1	56.4927779865226	19.2159675606517	-0.453918761748873	Arg00	2042	-2.84392907804356	H3K4me2	0.908463251670379	0	0.523981794841872	Pfam	PF00664	ABC transporter transmembrane region	IPR011527	ABC transporter type 1, transmembrane domain	NA
OG0000562_chr_1	56.4927779865226	19.2159675606517	-0.453918761748873	Arg00	2042	-2.84392907804356	H3K4me2	0.908463251670379	0	0.523981794841872	Pfam	PF00005	ABC transporter	IPR003439	ABC transporter-like, ATP-binding domain	NA
OG0000563_chr_1	39.30764412986	10.1320556228891	-0.558812047904241	Arg00	12410	-3.62086262369923	H3K27me3	0.844458718370789	0	0.542164478955268	Pfam	PF11017	Protein of unknown function (DUF2855)	IPR021276	Protein of unknown function DUF2855	NA
OG0000564_chr_1	80.1670581323766	89.7909756924998	0.0486628778816715	Arg00	13950	1.11856925434488	H3K4me2	0.905146811430897	0.760571768910066	0.924113437529654	Pfam	PF07690	Major Facilitator Superfamily	IPR011701	Major facilitator superfamily	NA
OG0000564_chr_1	80.1670581323766	89.7909756924998	0.0486628778816715	Arg00	13950	1.11856925434488	H3K4me2	0.905146811430897	0.760571768910066	0.924113437529654	Pfam	PF07690	Major Facilitator Superfamily	IPR011701	Major facilitator superfamily	NA
OG0000564_chr_1	80.1670581323766	89.7909756924998	0.0486628778816715	Arg00	13950	1.11856925434488	H3K4me2	0.905146811430897	0.760571768910066	0.924113437529654	PANTHER	PTHR20772	PROTEIN FMP42	-	-	NA
OG0000564_chr_1	80.1670581323766	89.7909756924998	0.0486628778816715	Arg00	13950	1.11856925434488	H3K4me2	0.905146811430897	0.760571768910066	0.924113437529654	SUPERFAMILY	SSF103473	MFS general substrate transporter	IPR036259	MFS transporter superfamily	NA
OG0000564_chr_1	80.1670581323766	89.7909756924998	0.0486628778816715	Arg00	13950	1.11856925434488	H3K4me2	0.905146811430897	0.760571768910066	0.924113437529654	SUPERFAMILY	SSF103473	MFS general substrate transporter	IPR036259	MFS transporter superfamily	NA
OG0000564_chr_1	80.1670581323766	89.7909756924998	0.0486628778816715	Arg00	13950	1.11856925434488	H3K4me2	0.905146811430897	0.760571768910066	0.924113437529654	PANTHER	PTHR20772	PROTEIN FMP42	-	-	NA
OG0000564_chr_1	80.1670581323766	89.7909756924998	0.0486628778816715	Arg00	13950	1.11856925434488	H3K27me3	0.334723049434187	0	0.749219098616689	Pfam	PF07690	Major Facilitator Superfamily	IPR011701	Major facilitator superfamily	NA
OG0000564_chr_1	80.1670581323766	89.7909756924998	0.0486628778816715	Arg00	13950	1.11856925434488	H3K27me3	0.334723049434187	0	0.749219098616689	Pfam	PF07690	Major Facilitator Superfamily	IPR011701	Major facilitator superfamily	NA
OG0000564_chr_1	80.1670581323766	89.7909756924998	0.0486628778816715	Arg00	13950	1.11856925434488	H3K27me3	0.334723049434187	0	0.749219098616689	PANTHER	PTHR20772	PROTEIN FMP42	-	-	NA
OG0000564_chr_1	80.1670581323766	89.7909756924998	0.0486628778816715	Arg00	13950	1.11856925434488	H3K27me3	0.334723049434187	0	0.749219098616689	SUPERFAMILY	SSF103473	MFS general substrate transporter	IPR036259	MFS transporter superfamily	NA
OG0000564_chr_1	80.1670581323766	89.7909756924998	0.0486628778816715	Arg00	13950	1.11856925434488	H3K27me3	0.334723049434187	0	0.749219098616689	SUPERFAMILY	SSF103473	MFS general substrate transporter	IPR036259	MFS transporter superfamily	NA
OG0000564_chr_1	80.1670581323766	89.7909756924998	0.0486628778816715	Arg00	13950	1.11856925434488	H3K27me3	0.334723049434187	0	0.749219098616689	PANTHER	PTHR20772	PROTEIN FMP42	-	-	NA
OG0000565_chr_1	14.0966811058169	3.49381228375486	-0.526266554298951	Arg00	16296	-3.35943741139153	H3K4me2	0.105293059842706	0.143896523848019	1.03492599873088	PANTHER	PTHR42951	METALLO-BETA-LACTAMASE DOMAIN-CONTAINING	-	-	NA
OG0000565_chr_1	14.0966811058169	3.49381228375486	-0.526266554298951	Arg00	16296	-3.35943741139153	H3K4me2	0.105293059842706	0.143896523848019	1.03492599873088	SUPERFAMILY	SSF56281	Metallo-hydrolase/oxidoreductase	IPR036866	Ribonuclease Z/Hydroxyacylglutathione hydrolase-like	NA
OG0000565_chr_1	14.0966811058169	3.49381228375486	-0.526266554298951	Arg00	16296	-3.35943741139153	H3K4me2	0.105293059842706	0.143896523848019	1.03492599873088	Pfam	PF00753	Metallo-beta-lactamase superfamily	IPR001279	Metallo-beta-lactamase	NA
OG0000565_chr_1	14.0966811058169	3.49381228375486	-0.526266554298951	Arg00	16296	-3.35943741139153	H3K27me3	0.574400431150633	0	0.635162427686304	PANTHER	PTHR42951	METALLO-BETA-LACTAMASE DOMAIN-CONTAINING	-	-	NA
OG0000565_chr_1	14.0966811058169	3.49381228375486	-0.526266554298951	Arg00	16296	-3.35943741139153	H3K27me3	0.574400431150633	0	0.635162427686304	SUPERFAMILY	SSF56281	Metallo-hydrolase/oxidoreductase	IPR036866	Ribonuclease Z/Hydroxyacylglutathione hydrolase-like	NA
OG0000565_chr_1	14.0966811058169	3.49381228375486	-0.526266554298951	Arg00	16296	-3.35943741139153	H3K27me3	0.574400431150633	0	0.635162427686304	Pfam	PF00753	Metallo-beta-lactamase superfamily	IPR001279	Metallo-beta-lactamase	NA
OG0000566_chr_1	207.418367060772	252.952009343852	0.0858156645297052	Arg00	19808	1.21847231088709	H3K4me2	0.850388601036269	0	0.540427021351068	Pfam	PF02133	Permease for cytosine/purines, uracil, thiamine, allantoin	IPR001248	Purine-cytosine permease	NA
OG0000566_chr_1	207.418367060772	252.952009343852	0.0858156645297052	Arg00	19808	1.21847231088709	H3K4me2	0.850388601036269	0	0.540427021351068	PANTHER	PTHR31806	PURINE-CYTOSINE PERMEASE FCY2-RELATED	IPR026030	Purine-cytosine permease Fcy2/21/22	NA
OG0000566_chr_1	207.418367060772	252.952009343852	0.0858156645297052	Arg00	19808	1.21847231088709	H3K4me2	0.850388601036269	0	0.540427021351068	PANTHER	PTHR31806	PURINE-CYTOSINE PERMEASE FCY2-RELATED	IPR026030	Purine-cytosine permease Fcy2/21/22	NA
OG0000566_chr_1	207.418367060772	252.952009343852	0.0858156645297052	Arg00	19808	1.21847231088709	H3K4me2	0.850388601036269	0	0.540427021351068	PANTHER	PTHR31806	PURINE-CYTOSINE PERMEASE FCY2-RELATED	IPR026030	Purine-cytosine permease Fcy2/21/22	NA
OG0000566_chr_1	207.418367060772	252.952009343852	0.0858156645297052	Arg00	19808	1.21847231088709	H3K4me2	0.850388601036269	0	0.540427021351068	Pfam	PF02133	Permease for cytosine/purines, uracil, thiamine, allantoin	IPR001248	Purine-cytosine permease	NA
OG0000566_chr_1	207.418367060772	252.952009343852	0.0858156645297052	Arg00	19808	1.21847231088709	H3K4me2	0.850388601036269	0	0.540427021351068	PANTHER	PTHR31806	PURINE-CYTOSINE PERMEASE FCY2-RELATED	IPR026030	Purine-cytosine permease Fcy2/21/22	NA
OG0000566_chr_1	207.418367060772	252.952009343852	0.0858156645297052	Arg00	19808	1.21847231088709	H3K4me2	0.850388601036269	0	0.540427021351068	Pfam	PF02133	Permease for cytosine/purines, uracil, thiamine, allantoin	IPR001248	Purine-cytosine permease	NA
OG0000566_chr_1	207.418367060772	252.952009343852	0.0858156645297052	Arg00	19808	1.21847231088709	H3K4me2	0.850388601036269	0	0.540427021351068	PANTHER	PTHR31806	PURINE-CYTOSINE PERMEASE FCY2-RELATED	IPR026030	Purine-cytosine permease Fcy2/21/22	NA
OG0000566_chr_1	207.418367060772	252.952009343852	0.0858156645297052	Arg00	19808	1.21847231088709	H3K4me2	0.850388601036269	0	0.540427021351068	Pfam	PF02133	Permease for cytosine/purines, uracil, thiamine, allantoin	IPR001248	Purine-cytosine permease	NA
OG0000566_chr_1	207.418367060772	252.952009343852	0.0858156645297052	Arg00	19808	1.21847231088709	H3K4me2	0.850388601036269	0	0.540427021351068	Pfam	PF02133	Permease for cytosine/purines, uracil, thiamine, allantoin	IPR001248	Purine-cytosine permease	NA
OG0000566_chr_1	207.418367060772	252.952009343852	0.0858156645297052	Arg00	19808	1.21847231088709	H3K4me2	0.850388601036269	0	0.540427021351068	PANTHER	PTHR31806	PURINE-CYTOSINE PERMEASE FCY2-RELATED	IPR026030	Purine-cytosine permease Fcy2/21/22	NA
OG0000566_chr_1	207.418367060772	252.952009343852	0.0858156645297052	Arg00	19808	1.21847231088709	H3K4me2	0.850388601036269	0	0.540427021351068	Pfam	PF02133	Permease for cytosine/purines, uracil, thiamine, allantoin	IPR001248	Purine-cytosine permease	NA
OG0000566_chr_1	207.418367060772	252.952009343852	0.0858156645297052	Arg00	19808	1.21847231088709	H3K4me2	0.850388601036269	0	0.540427021351068	PANTHER	PTHR31806	PURINE-CYTOSINE PERMEASE FCY2-RELATED	IPR026030	Purine-cytosine permease Fcy2/21/22	NA
OG0000566_chr_1	207.418367060772	252.952009343852	0.0858156645297052	Arg00	19808	1.21847231088709	H3K4me2	0.850388601036269	0	0.540427021351068	Pfam	PF02133	Permease for cytosine/purines, uracil, thiamine, allantoin	IPR001248	Purine-cytosine permease	NA
OG0000566_chr_1	207.418367060772	252.952009343852	0.0858156645297052	Arg00	19808	1.21847231088709	H3K4me2	0.850388601036269	0	0.540427021351068	PANTHER	PTHR31806	PURINE-CYTOSINE PERMEASE FCY2-RELATED	IPR026030	Purine-cytosine permease Fcy2/21/22	NA
OG0000566_chr_1	207.418367060772	252.952009343852	0.0858156645297052	Arg00	19808	1.21847231088709	H3K4me2	0.850388601036269	0	0.540427021351068	PANTHER	PTHR31806	PURINE-CYTOSINE PERMEASE FCY2-RELATED	IPR026030	Purine-cytosine permease Fcy2/21/22	NA
OG0000566_chr_1	207.418367060772	252.952009343852	0.0858156645297052	Arg00	19808	1.21847231088709	H3K4me2	0.850388601036269	0	0.540427021351068	Pfam	PF02133	Permease for cytosine/purines, uracil, thiamine, allantoin	IPR001248	Purine-cytosine permease	NA
OG0000566_chr_1	207.418367060772	252.952009343852	0.0858156645297052	Arg00	19808	1.21847231088709	H3K4me2	0.850388601036269	0	0.540427021351068	Pfam	PF02133	Permease for cytosine/purines, uracil, thiamine, allantoin	IPR001248	Purine-cytosine permease	NA
OG0000566_chr_1	207.418367060772	252.952009343852	0.0858156645297052	Arg00	19808	1.21847231088709	H3K27me3	0.501511226252159	0	0.665995686556434	Pfam	PF02133	Permease for cytosine/purines, uracil, thiamine, allantoin	IPR001248	Purine-cytosine permease	NA
OG0000566_chr_1	207.418367060772	252.952009343852	0.0858156645297052	Arg00	19808	1.21847231088709	H3K27me3	0.501511226252159	0	0.665995686556434	PANTHER	PTHR31806	PURINE-CYTOSINE PERMEASE FCY2-RELATED	IPR026030	Purine-cytosine permease Fcy2/21/22	NA
OG0000566_chr_1	207.418367060772	252.952009343852	0.0858156645297052	Arg00	19808	1.21847231088709	H3K27me3	0.501511226252159	0	0.665995686556434	PANTHER	PTHR31806	PURINE-CYTOSINE PERMEASE FCY2-RELATED	IPR026030	Purine-cytosine permease Fcy2/21/22	NA
OG0000566_chr_1	207.418367060772	252.952009343852	0.0858156645297052	Arg00	19808	1.21847231088709	H3K27me3	0.501511226252159	0	0.665995686556434	PANTHER	PTHR31806	PURINE-CYTOSINE PERMEASE FCY2-RELATED	IPR026030	Purine-cytosine permease Fcy2/21/22	NA
OG0000566_chr_1	207.418367060772	252.952009343852	0.0858156645297052	Arg00	19808	1.21847231088709	H3K27me3	0.501511226252159	0	0.665995686556434	Pfam	PF02133	Permease for cytosine/purines, uracil, thiamine, allantoin	IPR001248	Purine-cytosine permease	NA
OG0000566_chr_1	207.418367060772	252.952009343852	0.0858156645297052	Arg00	19808	1.21847231088709	H3K27me3	0.501511226252159	0	0.665995686556434	PANTHER	PTHR31806	PURINE-CYTOSINE PERMEASE FCY2-RELATED	IPR026030	Purine-cytosine permease Fcy2/21/22	NA
OG0000566_chr_1	207.418367060772	252.952009343852	0.0858156645297052	Arg00	19808	1.21847231088709	H3K27me3	0.501511226252159	0	0.665995686556434	Pfam	PF02133	Permease for cytosine/purines, uracil, thiamine, allantoin	IPR001248	Purine-cytosine permease	NA
OG0000566_chr_1	207.418367060772	252.952009343852	0.0858156645297052	Arg00	19808	1.21847231088709	H3K27me3	0.501511226252159	0	0.665995686556434	PANTHER	PTHR31806	PURINE-CYTOSINE PERMEASE FCY2-RELATED	IPR026030	Purine-cytosine permease Fcy2/21/22	NA
OG0000566_chr_1	207.418367060772	252.952009343852	0.0858156645297052	Arg00	19808	1.21847231088709	H3K27me3	0.501511226252159	0	0.665995686556434	Pfam	PF02133	Permease for cytosine/purines, uracil, thiamine, allantoin	IPR001248	Purine-cytosine permease	NA
OG0000566_chr_1	207.418367060772	252.952009343852	0.0858156645297052	Arg00	19808	1.21847231088709	H3K27me3	0.501511226252159	0	0.665995686556434	Pfam	PF02133	Permease for cytosine/purines, uracil, thiamine, allantoin	IPR001248	Purine-cytosine permease	NA
OG0000566_chr_1	207.418367060772	252.952009343852	0.0858156645297052	Arg00	19808	1.21847231088709	H3K27me3	0.501511226252159	0	0.665995686556434	PANTHER	PTHR31806	PURINE-CYTOSINE PERMEASE FCY2-RELATED	IPR026030	Purine-cytosine permease Fcy2/21/22	NA
OG0000566_chr_1	207.418367060772	252.952009343852	0.0858156645297052	Arg00	19808	1.21847231088709	H3K27me3	0.501511226252159	0	0.665995686556434	Pfam	PF02133	Permease for cytosine/purines, uracil, thiamine, allantoin	IPR001248	Purine-cytosine permease	NA
OG0000566_chr_1	207.418367060772	252.952009343852	0.0858156645297052	Arg00	19808	1.21847231088709	H3K27me3	0.501511226252159	0	0.665995686556434	PANTHER	PTHR31806	PURINE-CYTOSINE PERMEASE FCY2-RELATED	IPR026030	Purine-cytosine permease Fcy2/21/22	NA
OG0000566_chr_1	207.418367060772	252.952009343852	0.0858156645297052	Arg00	19808	1.21847231088709	H3K27me3	0.501511226252159	0	0.665995686556434	Pfam	PF02133	Permease for cytosine/purines, uracil, thiamine, allantoin	IPR001248	Purine-cytosine permease	NA
OG0000566_chr_1	207.418367060772	252.952009343852	0.0858156645297052	Arg00	19808	1.21847231088709	H3K27me3	0.501511226252159	0	0.665995686556434	PANTHER	PTHR31806	PURINE-CYTOSINE PERMEASE FCY2-RELATED	IPR026030	Purine-cytosine permease Fcy2/21/22	NA
OG0000566_chr_1	207.418367060772	252.952009343852	0.0858156645297052	Arg00	19808	1.21847231088709	H3K27me3	0.501511226252159	0	0.665995686556434	PANTHER	PTHR31806	PURINE-CYTOSINE PERMEASE FCY2-RELATED	IPR026030	Purine-cytosine permease Fcy2/21/22	NA
OG0000566_chr_1	207.418367060772	252.952009343852	0.0858156645297052	Arg00	19808	1.21847231088709	H3K27me3	0.501511226252159	0	0.665995686556434	Pfam	PF02133	Permease for cytosine/purines, uracil, thiamine, allantoin	IPR001248	Purine-cytosine permease	NA
OG0000566_chr_1	207.418367060772	252.952009343852	0.0858156645297052	Arg00	19808	1.21847231088709	H3K27me3	0.501511226252159	0	0.665995686556434	Pfam	PF02133	Permease for cytosine/purines, uracil, thiamine, allantoin	IPR001248	Purine-cytosine permease	NA
OG0000567_chr_1	62.6213945814868	85.9477821803695	0.135655324103869	Arg00	21912	1.36664376429231	H3K27me3	0.449994763143153	0.411882176734898	0.973715362719215	PANTHER	PTHR41813	REGULATOR PAB1642, PUTATIVE (AFU_ORTHOLOGUE AFUA_3G11955)-RELATED	-	-	NA
OG0000567_chr_1	62.6213945814868	85.9477821803695	0.135655324103869	Arg00	21912	1.36664376429231	H3K27me3	0.449994763143153	0.411882176734898	0.973715362719215	SUPERFAMILY	SSF48613	Heme oxygenase-like	IPR016084	Haem oxygenase-like, multi-helical	NA
OG0000568_chr_1	1.26231439829498	4.8913371972568	0.415660921232003	Arg00	24256	2.6041195696305	H3K27me3	0.983705486239851	1	1.00821417991389	NA	NA	NA	NA	NA	NA
OG0000568_chr_1	1.26231439829498	4.8913371972568	0.415660921232003	Arg00	24256	2.6041195696305	H3K4me2	1	0	0.5	NA	NA	NA	NA	NA	NA
OG0000573_chr_1	25.2318362630144	205.785543513161	0.89669148088699	Arg00	19513	7.88299917092418	H3K4me2	0.284646348476136	0	0.778424350940018	PANTHER	PTHR37540	TRANSCRIPTION FACTOR (ACR-2), PUTATIVE-RELATED-RELATED	-	-	NA
OG0000573_chr_1	25.2318362630144	205.785543513161	0.89669148088699	Arg00	19513	7.88299917092418	H3K4me2	0.284646348476136	0	0.778424350940018	Pfam	PF11951	Fungal specific transcription factor domain	IPR021858	Fungal transcription factor	NA
OG0000573_chr_1	25.2318362630144	205.785543513161	0.89669148088699	Arg00	19513	7.88299917092418	H3K27me3	0.738750293595963	0.177113283496262	0.676988114872917	PANTHER	PTHR37540	TRANSCRIPTION FACTOR (ACR-2), PUTATIVE-RELATED-RELATED	-	-	NA
OG0000573_chr_1	25.2318362630144	205.785543513161	0.89669148088699	Arg00	19513	7.88299917092418	H3K27me3	0.738750293595963	0.177113283496262	0.676988114872917	Pfam	PF11951	Fungal specific transcription factor domain	IPR021858	Fungal transcription factor	NA
OG0000574_chr_1	165.826137796597	144.643828547451	-0.058972008796244	Arg00	14396	-1.14543911307745	H3K4me2	1	1	1	Pfam	PF01237	Oxysterol-binding protein	IPR000648	Oxysterol-binding protein	NA
OG0000574_chr_1	165.826137796597	144.643828547451	-0.058972008796244	Arg00	14396	-1.14543911307745	H3K4me2	1	1	1	SUPERFAMILY	SSF144000	Oxysterol-binding protein-like	IPR037239	Oxysterol-binding protein superfamily	NA
OG0000574_chr_1	165.826137796597	144.643828547451	-0.058972008796244	Arg00	14396	-1.14543911307745	H3K4me2	1	1	1	PANTHER	PTHR10972	OXYSTEROL-BINDING PROTEIN-RELATED	IPR000648	Oxysterol-binding protein	NA
OG0000574_chr_1	165.826137796597	144.643828547451	-0.058972008796244	Arg00	14396	-1.14543911307745	H3K4me2	1	1	1	Pfam	PF01237	Oxysterol-binding protein	IPR000648	Oxysterol-binding protein	NA
OG0000575_chr_1	14.2229084550595	6.63824333913423	-0.29950414569064	Arg00	12351	-1.99298553072609	H3K4me2	0.740256016385049	0	0.57462809528293	NA	NA	NA	NA	NA	predicted_effector
OG0000576_chr_1	162.80301720467	206.833687198287	0.103394045462539	Arg00	7987	1.2688025577612	H3K4me2	0.967059780398536	1	1.01674591689063	SUPERFAMILY	SSF48403	Ankyrin repeat	IPR036770	Ankyrin repeat-containing domain superfamily	NA
OG0000576_chr_1	162.80301720467	206.833687198287	0.103394045462539	Arg00	7987	1.2688025577612	H3K4me2	0.967059780398536	1	1.01674591689063	PANTHER	PTHR24390	ZINC FINGER PROTEIN	-	-	NA
OG0000576_chr_1	162.80301720467	206.833687198287	0.103394045462539	Arg00	7987	1.2688025577612	H3K4me2	0.967059780398536	1	1.01674591689063	PANTHER	PTHR24390	ZINC FINGER PROTEIN	-	-	NA
OG0000576_chr_1	162.80301720467	206.833687198287	0.103394045462539	Arg00	7987	1.2688025577612	H3K4me2	0.967059780398536	1	1.01674591689063	SUPERFAMILY	SSF57667	beta-beta-alpha zinc fingers	IPR036236	Zinc finger C2H2 superfamily	NA
OG0000576_chr_1	162.80301720467	206.833687198287	0.103394045462539	Arg00	7987	1.2688025577612	H3K4me2	0.967059780398536	1	1.01674591689063	SUPERFAMILY	SSF57667	beta-beta-alpha zinc fingers	IPR036236	Zinc finger C2H2 superfamily	NA
OG0000576_chr_1	162.80301720467	206.833687198287	0.103394045462539	Arg00	7987	1.2688025577612	H3K4me2	0.967059780398536	1	1.01674591689063	SUPERFAMILY	SSF48403	Ankyrin repeat	IPR036770	Ankyrin repeat-containing domain superfamily	NA
OG0000576_chr_1	162.80301720467	206.833687198287	0.103394045462539	Arg00	7987	1.2688025577612	H3K27me3	0.244814965433103	0	0.803332244364587	SUPERFAMILY	SSF48403	Ankyrin repeat	IPR036770	Ankyrin repeat-containing domain superfamily	NA
OG0000576_chr_1	162.80301720467	206.833687198287	0.103394045462539	Arg00	7987	1.2688025577612	H3K27me3	0.244814965433103	0	0.803332244364587	PANTHER	PTHR24390	ZINC FINGER PROTEIN	-	-	NA
OG0000576_chr_1	162.80301720467	206.833687198287	0.103394045462539	Arg00	7987	1.2688025577612	H3K27me3	0.244814965433103	0	0.803332244364587	PANTHER	PTHR24390	ZINC FINGER PROTEIN	-	-	NA
OG0000576_chr_1	162.80301720467	206.833687198287	0.103394045462539	Arg00	7987	1.2688025577612	H3K27me3	0.244814965433103	0	0.803332244364587	SUPERFAMILY	SSF57667	beta-beta-alpha zinc fingers	IPR036236	Zinc finger C2H2 superfamily	NA
OG0000576_chr_1	162.80301720467	206.833687198287	0.103394045462539	Arg00	7987	1.2688025577612	H3K27me3	0.244814965433103	0	0.803332244364587	SUPERFAMILY	SSF57667	beta-beta-alpha zinc fingers	IPR036236	Zinc finger C2H2 superfamily	NA
OG0000576_chr_1	162.80301720467	206.833687198287	0.103394045462539	Arg00	7987	1.2688025577612	H3K27me3	0.244814965433103	0	0.803332244364587	SUPERFAMILY	SSF48403	Ankyrin repeat	IPR036770	Ankyrin repeat-containing domain superfamily	NA
OG0000577_chr_1	14.5578116234724	7.68638702426068	-0.253109333113941	Arg00	5256	-1.79105669365412	H3K4me2	1	0	0.5	Pfam	PF01872	RibD C-terminal domain	IPR002734	Bacterial bifunctional deaminase-reductase, C-terminal	NA
OG0000577_chr_1	14.5578116234724	7.68638702426068	-0.253109333113941	Arg00	5256	-1.79105669365412	H3K4me2	1	0	0.5	PANTHER	PTHR38011	DIHYDROFOLATE REDUCTASE FAMILY PROTEIN (AFU_ORTHOLOGUE AFUA_8G06820)	-	-	NA
OG0000577_chr_1	14.5578116234724	7.68638702426068	-0.253109333113941	Arg00	5256	-1.79105669365412	H3K4me2	1	0	0.5	Pfam	PF01872	RibD C-terminal domain	IPR002734	Bacterial bifunctional deaminase-reductase, C-terminal	NA
OG0000577_chr_1	14.5578116234724	7.68638702426068	-0.253109333113941	Arg00	5256	-1.79105669365412	H3K4me2	1	0	0.5	Pfam	PF01872	RibD C-terminal domain	IPR002734	Bacterial bifunctional deaminase-reductase, C-terminal	NA
OG0000577_chr_1	14.5578116234724	7.68638702426068	-0.253109333113941	Arg00	5256	-1.79105669365412	H3K4me2	1	0	0.5	PANTHER	PTHR38011	DIHYDROFOLATE REDUCTASE FAMILY PROTEIN (AFU_ORTHOLOGUE AFUA_8G06820)	-	-	NA
OG0000577_chr_1	14.5578116234724	7.68638702426068	-0.253109333113941	Arg00	5256	-1.79105669365412	H3K4me2	1	0	0.5	SUPERFAMILY	SSF53597	Dihydrofolate reductase-like	IPR024072	Dihydrofolate reductase-like domain superfamily	NA
OG0000577_chr_1	14.5578116234724	7.68638702426068	-0.253109333113941	Arg00	5256	-1.79105669365412	H3K4me2	1	0	0.5	SUPERFAMILY	SSF53597	Dihydrofolate reductase-like	IPR024072	Dihydrofolate reductase-like domain superfamily	NA
OG0000577_chr_1	14.5578116234724	7.68638702426068	-0.253109333113941	Arg00	5256	-1.79105669365412	H3K4me2	1	0	0.5	SUPERFAMILY	SSF53597	Dihydrofolate reductase-like	IPR024072	Dihydrofolate reductase-like domain superfamily	NA
OG0000577_chr_1	14.5578116234724	7.68638702426068	-0.253109333113941	Arg00	5256	-1.79105669365412	H3K4me2	1	0	0.5	PANTHER	PTHR38011	DIHYDROFOLATE REDUCTASE FAMILY PROTEIN (AFU_ORTHOLOGUE AFUA_8G06820)	-	-	NA
OG0000577_chr_1	14.5578116234724	7.68638702426068	-0.253109333113941	Arg00	5256	-1.79105669365412	H3K27me3	0.93048066953044	0	0.518005704891743	Pfam	PF01872	RibD C-terminal domain	IPR002734	Bacterial bifunctional deaminase-reductase, C-terminal	NA
OG0000577_chr_1	14.5578116234724	7.68638702426068	-0.253109333113941	Arg00	5256	-1.79105669365412	H3K27me3	0.93048066953044	0	0.518005704891743	PANTHER	PTHR38011	DIHYDROFOLATE REDUCTASE FAMILY PROTEIN (AFU_ORTHOLOGUE AFUA_8G06820)	-	-	NA
OG0000577_chr_1	14.5578116234724	7.68638702426068	-0.253109333113941	Arg00	5256	-1.79105669365412	H3K27me3	0.93048066953044	0	0.518005704891743	Pfam	PF01872	RibD C-terminal domain	IPR002734	Bacterial bifunctional deaminase-reductase, C-terminal	NA
OG0000577_chr_1	14.5578116234724	7.68638702426068	-0.253109333113941	Arg00	5256	-1.79105669365412	H3K27me3	0.93048066953044	0	0.518005704891743	Pfam	PF01872	RibD C-terminal domain	IPR002734	Bacterial bifunctional deaminase-reductase, C-terminal	NA
OG0000577_chr_1	14.5578116234724	7.68638702426068	-0.253109333113941	Arg00	5256	-1.79105669365412	H3K27me3	0.93048066953044	0	0.518005704891743	PANTHER	PTHR38011	DIHYDROFOLATE REDUCTASE FAMILY PROTEIN (AFU_ORTHOLOGUE AFUA_8G06820)	-	-	NA
OG0000577_chr_1	14.5578116234724	7.68638702426068	-0.253109333113941	Arg00	5256	-1.79105669365412	H3K27me3	0.93048066953044	0	0.518005704891743	SUPERFAMILY	SSF53597	Dihydrofolate reductase-like	IPR024072	Dihydrofolate reductase-like domain superfamily	NA
OG0000577_chr_1	14.5578116234724	7.68638702426068	-0.253109333113941	Arg00	5256	-1.79105669365412	H3K27me3	0.93048066953044	0	0.518005704891743	SUPERFAMILY	SSF53597	Dihydrofolate reductase-like	IPR024072	Dihydrofolate reductase-like domain superfamily	NA
OG0000577_chr_1	14.5578116234724	7.68638702426068	-0.253109333113941	Arg00	5256	-1.79105669365412	H3K27me3	0.93048066953044	0	0.518005704891743	SUPERFAMILY	SSF53597	Dihydrofolate reductase-like	IPR024072	Dihydrofolate reductase-like domain superfamily	NA
OG0000577_chr_1	14.5578116234724	7.68638702426068	-0.253109333113941	Arg00	5256	-1.79105669365412	H3K27me3	0.93048066953044	0	0.518005704891743	PANTHER	PTHR38011	DIHYDROFOLATE REDUCTASE FAMILY PROTEIN (AFU_ORTHOLOGUE AFUA_8G06820)	-	-	NA
OG0000578_chr_1	14.7722845302342	13.2764866782685	-0.0432732586783492	Arg00	613	-1.10477352626558	H3K4me2	0.686380533964177	0	0.592985971943888	PANTHER	PTHR31987	GLUTAMINASE A-RELATED	-	-	NA
OG0000578_chr_1	14.7722845302342	13.2764866782685	-0.0432732586783492	Arg00	613	-1.10477352626558	H3K4me2	0.686380533964177	0	0.592985971943888	Pfam	PF08760	Domain of unknown function (DUF1793)	IPR014870	Domain of unknown function DUF1793	NA
OG0000578_chr_1	14.7722845302342	13.2764866782685	-0.0432732586783492	Arg00	613	-1.10477352626558	H3K4me2	0.686380533964177	0	0.592985971943888	Pfam	PF16335	Domain of unknown function (DUF4965)	IPR032514	Domain of unknown function DUF4965	NA
OG0000578_chr_1	14.7722845302342	13.2764866782685	-0.0432732586783492	Arg00	613	-1.10477352626558	H3K4me2	0.686380533964177	0	0.592985971943888	Pfam	PF17168	Domain of unknown function (DUF5127)	IPR033433	Domain of unknown function DUF5127	NA
OG0000578_chr_1	14.7722845302342	13.2764866782685	-0.0432732586783492	Arg00	613	-1.10477352626558	H3K4me2	0.686380533964177	0	0.592985971943888	Pfam	PF16334	Domain of unknown function (DUF4964)	IPR032515	Domain of unknown function DUF4964	NA
OG0000578_chr_1	14.7722845302342	13.2764866782685	-0.0432732586783492	Arg00	613	-1.10477352626558	H3K4me2	0.686380533964177	0	0.592985971943888	SUPERFAMILY	SSF48208	Six-hairpin glycosidases	IPR008928	Six-hairpin glycosidase superfamily	NA
OG0000578_chr_1	14.7722845302342	13.2764866782685	-0.0432732586783492	Arg00	613	-1.10477352626558	H3K27me3	0.27083692512145	0	0.786883021914423	PANTHER	PTHR31987	GLUTAMINASE A-RELATED	-	-	NA
OG0000578_chr_1	14.7722845302342	13.2764866782685	-0.0432732586783492	Arg00	613	-1.10477352626558	H3K27me3	0.27083692512145	0	0.786883021914423	Pfam	PF08760	Domain of unknown function (DUF1793)	IPR014870	Domain of unknown function DUF1793	NA
OG0000578_chr_1	14.7722845302342	13.2764866782685	-0.0432732586783492	Arg00	613	-1.10477352626558	H3K27me3	0.27083692512145	0	0.786883021914423	Pfam	PF16335	Domain of unknown function (DUF4965)	IPR032514	Domain of unknown function DUF4965	NA
OG0000578_chr_1	14.7722845302342	13.2764866782685	-0.0432732586783492	Arg00	613	-1.10477352626558	H3K27me3	0.27083692512145	0	0.786883021914423	Pfam	PF17168	Domain of unknown function (DUF5127)	IPR033433	Domain of unknown function DUF5127	NA
OG0000578_chr_1	14.7722845302342	13.2764866782685	-0.0432732586783492	Arg00	613	-1.10477352626558	H3K27me3	0.27083692512145	0	0.786883021914423	Pfam	PF16334	Domain of unknown function (DUF4964)	IPR032515	Domain of unknown function DUF4964	NA
OG0000578_chr_1	14.7722845302342	13.2764866782685	-0.0432732586783492	Arg00	613	-1.10477352626558	H3K27me3	0.27083692512145	0	0.786883021914423	SUPERFAMILY	SSF48208	Six-hairpin glycosidases	IPR008928	Six-hairpin glycosidase superfamily	NA
OG0000579_chr_1	35.3905773398319	10.8308180796401	-0.487974169419485	Arg00	2368	-3.07591386283399	H3K4me2	0.530543841822019	0	0.653362532111175	PANTHER	PTHR31001	UNCHARACTERIZED TRANSCRIPTIONAL REGULATORY PROTEIN	-	-	NA
OG0000579_chr_1	35.3905773398319	10.8308180796401	-0.487974169419485	Arg00	2368	-3.07591386283399	H3K4me2	0.530543841822019	0	0.653362532111175	PANTHER	PTHR31001	UNCHARACTERIZED TRANSCRIPTIONAL REGULATORY PROTEIN	-	-	NA
OG0000579_chr_1	35.3905773398319	10.8308180796401	-0.487974169419485	Arg00	2368	-3.07591386283399	H3K4me2	0.530543841822019	0	0.653362532111175	Pfam	PF00172	Fungal Zn(2)-Cys(6) binuclear cluster domain	IPR001138	Zn(2)Cys(6) fungal-type DNA-binding domain	NA
OG0000579_chr_1	35.3905773398319	10.8308180796401	-0.487974169419485	Arg00	2368	-3.07591386283399	H3K4me2	0.530543841822019	0	0.653362532111175	Pfam	PF04082	Fungal specific transcription factor domain	IPR007219	Transcription factor domain, fungi	NA
OG0000579_chr_1	35.3905773398319	10.8308180796401	-0.487974169419485	Arg00	2368	-3.07591386283399	H3K4me2	0.530543841822019	0	0.653362532111175	Pfam	PF00172	Fungal Zn(2)-Cys(6) binuclear cluster domain	IPR001138	Zn(2)Cys(6) fungal-type DNA-binding domain	NA
OG0000579_chr_1	35.3905773398319	10.8308180796401	-0.487974169419485	Arg00	2368	-3.07591386283399	H3K4me2	0.530543841822019	0	0.653362532111175	SUPERFAMILY	SSF57701	Zn2/Cys6 DNA-binding domain	IPR036864	Zn(2)-C6 fungal-type DNA-binding domain superfamily	NA
OG0000579_chr_1	35.3905773398319	10.8308180796401	-0.487974169419485	Arg00	2368	-3.07591386283399	H3K4me2	0.530543841822019	0	0.653362532111175	SUPERFAMILY	SSF57701	Zn2/Cys6 DNA-binding domain	IPR036864	Zn(2)-C6 fungal-type DNA-binding domain superfamily	NA
OG0000579_chr_1	35.3905773398319	10.8308180796401	-0.487974169419485	Arg00	2368	-3.07591386283399	H3K4me2	0.530543841822019	0	0.653362532111175	Pfam	PF00172	Fungal Zn(2)-Cys(6) binuclear cluster domain	IPR001138	Zn(2)Cys(6) fungal-type DNA-binding domain	NA
OG0000579_chr_1	35.3905773398319	10.8308180796401	-0.487974169419485	Arg00	2368	-3.07591386283399	H3K4me2	0.530543841822019	0	0.653362532111175	SUPERFAMILY	SSF57701	Zn2/Cys6 DNA-binding domain	IPR036864	Zn(2)-C6 fungal-type DNA-binding domain superfamily	NA
OG0000579_chr_1	35.3905773398319	10.8308180796401	-0.487974169419485	Arg00	2368	-3.07591386283399	H3K4me2	0.530543841822019	0	0.653362532111175	PANTHER	PTHR31001	UNCHARACTERIZED TRANSCRIPTIONAL REGULATORY PROTEIN	-	-	NA
OG0000579_chr_1	35.3905773398319	10.8308180796401	-0.487974169419485	Arg00	2368	-3.07591386283399	H3K4me2	0.530543841822019	0	0.653362532111175	SUPERFAMILY	SSF57701	Zn2/Cys6 DNA-binding domain	IPR036864	Zn(2)-C6 fungal-type DNA-binding domain superfamily	NA
OG0000579_chr_1	35.3905773398319	10.8308180796401	-0.487974169419485	Arg00	2368	-3.07591386283399	H3K4me2	0.530543841822019	0	0.653362532111175	PANTHER	PTHR31001	UNCHARACTERIZED TRANSCRIPTIONAL REGULATORY PROTEIN	-	-	NA
OG0000579_chr_1	35.3905773398319	10.8308180796401	-0.487974169419485	Arg00	2368	-3.07591386283399	H3K4me2	0.530543841822019	0	0.653362532111175	Pfam	PF04082	Fungal specific transcription factor domain	IPR007219	Transcription factor domain, fungi	NA
OG0000579_chr_1	35.3905773398319	10.8308180796401	-0.487974169419485	Arg00	2368	-3.07591386283399	H3K4me2	0.530543841822019	0	0.653362532111175	Pfam	PF00172	Fungal Zn(2)-Cys(6) binuclear cluster domain	IPR001138	Zn(2)Cys(6) fungal-type DNA-binding domain	NA
OG0000579_chr_1	35.3905773398319	10.8308180796401	-0.487974169419485	Arg00	2368	-3.07591386283399	H3K4me2	0.530543841822019	0	0.653362532111175	PANTHER	PTHR31001	UNCHARACTERIZED TRANSCRIPTIONAL REGULATORY PROTEIN	-	-	NA
OG0000579_chr_1	35.3905773398319	10.8308180796401	-0.487974169419485	Arg00	2368	-3.07591386283399	H3K4me2	0.530543841822019	0	0.653362532111175	Pfam	PF04082	Fungal specific transcription factor domain	IPR007219	Transcription factor domain, fungi	NA
OG0000579_chr_1	35.3905773398319	10.8308180796401	-0.487974169419485	Arg00	2368	-3.07591386283399	H3K4me2	0.530543841822019	0	0.653362532111175	Pfam	PF04082	Fungal specific transcription factor domain	IPR007219	Transcription factor domain, fungi	NA
OG0000579_chr_1	35.3905773398319	10.8308180796401	-0.487974169419485	Arg00	2368	-3.07591386283399	H3K4me2	0.530543841822019	0	0.653362532111175	Pfam	PF00172	Fungal Zn(2)-Cys(6) binuclear cluster domain	IPR001138	Zn(2)Cys(6) fungal-type DNA-binding domain	NA
OG0000579_chr_1	35.3905773398319	10.8308180796401	-0.487974169419485	Arg00	2368	-3.07591386283399	H3K4me2	0.530543841822019	0	0.653362532111175	PANTHER	PTHR31001	UNCHARACTERIZED TRANSCRIPTIONAL REGULATORY PROTEIN	-	-	NA
OG0000579_chr_1	35.3905773398319	10.8308180796401	-0.487974169419485	Arg00	2368	-3.07591386283399	H3K4me2	0.530543841822019	0	0.653362532111175	SUPERFAMILY	SSF57701	Zn2/Cys6 DNA-binding domain	IPR036864	Zn(2)-C6 fungal-type DNA-binding domain superfamily	NA
OG0000579_chr_1	35.3905773398319	10.8308180796401	-0.487974169419485	Arg00	2368	-3.07591386283399	H3K4me2	0.530543841822019	0	0.653362532111175	PANTHER	PTHR31001	UNCHARACTERIZED TRANSCRIPTIONAL REGULATORY PROTEIN	-	-	NA
OG0000579_chr_1	35.3905773398319	10.8308180796401	-0.487974169419485	Arg00	2368	-3.07591386283399	H3K4me2	0.530543841822019	0	0.653362532111175	SUPERFAMILY	SSF57701	Zn2/Cys6 DNA-binding domain	IPR036864	Zn(2)-C6 fungal-type DNA-binding domain superfamily	NA
OG0000579_chr_1	35.3905773398319	10.8308180796401	-0.487974169419485	Arg00	2368	-3.07591386283399	H3K4me2	0.530543841822019	0	0.653362532111175	Pfam	PF04082	Fungal specific transcription factor domain	IPR007219	Transcription factor domain, fungi	NA
OG0000579_chr_1	35.3905773398319	10.8308180796401	-0.487974169419485	Arg00	2368	-3.07591386283399	H3K4me2	0.530543841822019	0	0.653362532111175	Pfam	PF00172	Fungal Zn(2)-Cys(6) binuclear cluster domain	IPR001138	Zn(2)Cys(6) fungal-type DNA-binding domain	NA
OG0000579_chr_1	35.3905773398319	10.8308180796401	-0.487974169419485	Arg00	2368	-3.07591386283399	H3K4me2	0.530543841822019	0	0.653362532111175	SUPERFAMILY	SSF57701	Zn2/Cys6 DNA-binding domain	IPR036864	Zn(2)-C6 fungal-type DNA-binding domain superfamily	NA
OG0000579_chr_1	35.3905773398319	10.8308180796401	-0.487974169419485	Arg00	2368	-3.07591386283399	H3K4me2	0.530543841822019	0	0.653362532111175	Pfam	PF04082	Fungal specific transcription factor domain	IPR007219	Transcription factor domain, fungi	NA
OG0000579_chr_1	35.3905773398319	10.8308180796401	-0.487974169419485	Arg00	2368	-3.07591386283399	H3K4me2	0.530543841822019	0	0.653362532111175	PANTHER	PTHR31001	UNCHARACTERIZED TRANSCRIPTIONAL REGULATORY PROTEIN	-	-	NA
OG0000579_chr_1	35.3905773398319	10.8308180796401	-0.487974169419485	Arg00	2368	-3.07591386283399	H3K4me2	0.530543841822019	0	0.653362532111175	Pfam	PF00172	Fungal Zn(2)-Cys(6) binuclear cluster domain	IPR001138	Zn(2)Cys(6) fungal-type DNA-binding domain	NA
OG0000579_chr_1	35.3905773398319	10.8308180796401	-0.487974169419485	Arg00	2368	-3.07591386283399	H3K4me2	0.530543841822019	0	0.653362532111175	Pfam	PF04082	Fungal specific transcription factor domain	IPR007219	Transcription factor domain, fungi	NA
OG0000579_chr_1	35.3905773398319	10.8308180796401	-0.487974169419485	Arg00	2368	-3.07591386283399	H3K4me2	0.530543841822019	0	0.653362532111175	Pfam	PF04082	Fungal specific transcription factor domain	IPR007219	Transcription factor domain, fungi	NA
OG0000579_chr_1	35.3905773398319	10.8308180796401	-0.487974169419485	Arg00	2368	-3.07591386283399	H3K4me2	0.530543841822019	0	0.653362532111175	SUPERFAMILY	SSF57701	Zn2/Cys6 DNA-binding domain	IPR036864	Zn(2)-C6 fungal-type DNA-binding domain superfamily	NA
OG0000579_chr_1	35.3905773398319	10.8308180796401	-0.487974169419485	Arg00	2368	-3.07591386283399	H3K4me2	0.530543841822019	0	0.653362532111175	Pfam	PF00172	Fungal Zn(2)-Cys(6) binuclear cluster domain	IPR001138	Zn(2)Cys(6) fungal-type DNA-binding domain	NA
OG0000579_chr_1	35.3905773398319	10.8308180796401	-0.487974169419485	Arg00	2368	-3.07591386283399	H3K27me3	0.586102162085995	0.890392422192152	1.19184783135656	PANTHER	PTHR31001	UNCHARACTERIZED TRANSCRIPTIONAL REGULATORY PROTEIN	-	-	NA
OG0000579_chr_1	35.3905773398319	10.8308180796401	-0.487974169419485	Arg00	2368	-3.07591386283399	H3K27me3	0.586102162085995	0.890392422192152	1.19184783135656	PANTHER	PTHR31001	UNCHARACTERIZED TRANSCRIPTIONAL REGULATORY PROTEIN	-	-	NA
OG0000579_chr_1	35.3905773398319	10.8308180796401	-0.487974169419485	Arg00	2368	-3.07591386283399	H3K27me3	0.586102162085995	0.890392422192152	1.19184783135656	Pfam	PF00172	Fungal Zn(2)-Cys(6) binuclear cluster domain	IPR001138	Zn(2)Cys(6) fungal-type DNA-binding domain	NA
OG0000579_chr_1	35.3905773398319	10.8308180796401	-0.487974169419485	Arg00	2368	-3.07591386283399	H3K27me3	0.586102162085995	0.890392422192152	1.19184783135656	Pfam	PF04082	Fungal specific transcription factor domain	IPR007219	Transcription factor domain, fungi	NA
OG0000579_chr_1	35.3905773398319	10.8308180796401	-0.487974169419485	Arg00	2368	-3.07591386283399	H3K27me3	0.586102162085995	0.890392422192152	1.19184783135656	Pfam	PF00172	Fungal Zn(2)-Cys(6) binuclear cluster domain	IPR001138	Zn(2)Cys(6) fungal-type DNA-binding domain	NA
OG0000579_chr_1	35.3905773398319	10.8308180796401	-0.487974169419485	Arg00	2368	-3.07591386283399	H3K27me3	0.586102162085995	0.890392422192152	1.19184783135656	SUPERFAMILY	SSF57701	Zn2/Cys6 DNA-binding domain	IPR036864	Zn(2)-C6 fungal-type DNA-binding domain superfamily	NA
OG0000579_chr_1	35.3905773398319	10.8308180796401	-0.487974169419485	Arg00	2368	-3.07591386283399	H3K27me3	0.586102162085995	0.890392422192152	1.19184783135656	SUPERFAMILY	SSF57701	Zn2/Cys6 DNA-binding domain	IPR036864	Zn(2)-C6 fungal-type DNA-binding domain superfamily	NA
OG0000579_chr_1	35.3905773398319	10.8308180796401	-0.487974169419485	Arg00	2368	-3.07591386283399	H3K27me3	0.586102162085995	0.890392422192152	1.19184783135656	Pfam	PF00172	Fungal Zn(2)-Cys(6) binuclear cluster domain	IPR001138	Zn(2)Cys(6) fungal-type DNA-binding domain	NA
OG0000579_chr_1	35.3905773398319	10.8308180796401	-0.487974169419485	Arg00	2368	-3.07591386283399	H3K27me3	0.586102162085995	0.890392422192152	1.19184783135656	SUPERFAMILY	SSF57701	Zn2/Cys6 DNA-binding domain	IPR036864	Zn(2)-C6 fungal-type DNA-binding domain superfamily	NA
OG0000579_chr_1	35.3905773398319	10.8308180796401	-0.487974169419485	Arg00	2368	-3.07591386283399	H3K27me3	0.586102162085995	0.890392422192152	1.19184783135656	PANTHER	PTHR31001	UNCHARACTERIZED TRANSCRIPTIONAL REGULATORY PROTEIN	-	-	NA
OG0000579_chr_1	35.3905773398319	10.8308180796401	-0.487974169419485	Arg00	2368	-3.07591386283399	H3K27me3	0.586102162085995	0.890392422192152	1.19184783135656	SUPERFAMILY	SSF57701	Zn2/Cys6 DNA-binding domain	IPR036864	Zn(2)-C6 fungal-type DNA-binding domain superfamily	NA
OG0000579_chr_1	35.3905773398319	10.8308180796401	-0.487974169419485	Arg00	2368	-3.07591386283399	H3K27me3	0.586102162085995	0.890392422192152	1.19184783135656	PANTHER	PTHR31001	UNCHARACTERIZED TRANSCRIPTIONAL REGULATORY PROTEIN	-	-	NA
OG0000579_chr_1	35.3905773398319	10.8308180796401	-0.487974169419485	Arg00	2368	-3.07591386283399	H3K27me3	0.586102162085995	0.890392422192152	1.19184783135656	Pfam	PF04082	Fungal specific transcription factor domain	IPR007219	Transcription factor domain, fungi	NA
OG0000579_chr_1	35.3905773398319	10.8308180796401	-0.487974169419485	Arg00	2368	-3.07591386283399	H3K27me3	0.586102162085995	0.890392422192152	1.19184783135656	Pfam	PF00172	Fungal Zn(2)-Cys(6) binuclear cluster domain	IPR001138	Zn(2)Cys(6) fungal-type DNA-binding domain	NA
OG0000579_chr_1	35.3905773398319	10.8308180796401	-0.487974169419485	Arg00	2368	-3.07591386283399	H3K27me3	0.586102162085995	0.890392422192152	1.19184783135656	PANTHER	PTHR31001	UNCHARACTERIZED TRANSCRIPTIONAL REGULATORY PROTEIN	-	-	NA
OG0000579_chr_1	35.3905773398319	10.8308180796401	-0.487974169419485	Arg00	2368	-3.07591386283399	H3K27me3	0.586102162085995	0.890392422192152	1.19184783135656	Pfam	PF04082	Fungal specific transcription factor domain	IPR007219	Transcription factor domain, fungi	NA
OG0000579_chr_1	35.3905773398319	10.8308180796401	-0.487974169419485	Arg00	2368	-3.07591386283399	H3K27me3	0.586102162085995	0.890392422192152	1.19184783135656	Pfam	PF04082	Fungal specific transcription factor domain	IPR007219	Transcription factor domain, fungi	NA
OG0000579_chr_1	35.3905773398319	10.8308180796401	-0.487974169419485	Arg00	2368	-3.07591386283399	H3K27me3	0.586102162085995	0.890392422192152	1.19184783135656	Pfam	PF00172	Fungal Zn(2)-Cys(6) binuclear cluster domain	IPR001138	Zn(2)Cys(6) fungal-type DNA-binding domain	NA
OG0000579_chr_1	35.3905773398319	10.8308180796401	-0.487974169419485	Arg00	2368	-3.07591386283399	H3K27me3	0.586102162085995	0.890392422192152	1.19184783135656	PANTHER	PTHR31001	UNCHARACTERIZED TRANSCRIPTIONAL REGULATORY PROTEIN	-	-	NA
OG0000579_chr_1	35.3905773398319	10.8308180796401	-0.487974169419485	Arg00	2368	-3.07591386283399	H3K27me3	0.586102162085995	0.890392422192152	1.19184783135656	SUPERFAMILY	SSF57701	Zn2/Cys6 DNA-binding domain	IPR036864	Zn(2)-C6 fungal-type DNA-binding domain superfamily	NA
OG0000579_chr_1	35.3905773398319	10.8308180796401	-0.487974169419485	Arg00	2368	-3.07591386283399	H3K27me3	0.586102162085995	0.890392422192152	1.19184783135656	PANTHER	PTHR31001	UNCHARACTERIZED TRANSCRIPTIONAL REGULATORY PROTEIN	-	-	NA
OG0000579_chr_1	35.3905773398319	10.8308180796401	-0.487974169419485	Arg00	2368	-3.07591386283399	H3K27me3	0.586102162085995	0.890392422192152	1.19184783135656	SUPERFAMILY	SSF57701	Zn2/Cys6 DNA-binding domain	IPR036864	Zn(2)-C6 fungal-type DNA-binding domain superfamily	NA
OG0000579_chr_1	35.3905773398319	10.8308180796401	-0.487974169419485	Arg00	2368	-3.07591386283399	H3K27me3	0.586102162085995	0.890392422192152	1.19184783135656	Pfam	PF04082	Fungal specific transcription factor domain	IPR007219	Transcription factor domain, fungi	NA
OG0000579_chr_1	35.3905773398319	10.8308180796401	-0.487974169419485	Arg00	2368	-3.07591386283399	H3K27me3	0.586102162085995	0.890392422192152	1.19184783135656	Pfam	PF00172	Fungal Zn(2)-Cys(6) binuclear cluster domain	IPR001138	Zn(2)Cys(6) fungal-type DNA-binding domain	NA
OG0000579_chr_1	35.3905773398319	10.8308180796401	-0.487974169419485	Arg00	2368	-3.07591386283399	H3K27me3	0.586102162085995	0.890392422192152	1.19184783135656	SUPERFAMILY	SSF57701	Zn2/Cys6 DNA-binding domain	IPR036864	Zn(2)-C6 fungal-type DNA-binding domain superfamily	NA
OG0000579_chr_1	35.3905773398319	10.8308180796401	-0.487974169419485	Arg00	2368	-3.07591386283399	H3K27me3	0.586102162085995	0.890392422192152	1.19184783135656	Pfam	PF04082	Fungal specific transcription factor domain	IPR007219	Transcription factor domain, fungi	NA
OG0000579_chr_1	35.3905773398319	10.8308180796401	-0.487974169419485	Arg00	2368	-3.07591386283399	H3K27me3	0.586102162085995	0.890392422192152	1.19184783135656	PANTHER	PTHR31001	UNCHARACTERIZED TRANSCRIPTIONAL REGULATORY PROTEIN	-	-	NA
OG0000579_chr_1	35.3905773398319	10.8308180796401	-0.487974169419485	Arg00	2368	-3.07591386283399	H3K27me3	0.586102162085995	0.890392422192152	1.19184783135656	Pfam	PF00172	Fungal Zn(2)-Cys(6) binuclear cluster domain	IPR001138	Zn(2)Cys(6) fungal-type DNA-binding domain	NA
OG0000579_chr_1	35.3905773398319	10.8308180796401	-0.487974169419485	Arg00	2368	-3.07591386283399	H3K27me3	0.586102162085995	0.890392422192152	1.19184783135656	Pfam	PF04082	Fungal specific transcription factor domain	IPR007219	Transcription factor domain, fungi	NA
OG0000579_chr_1	35.3905773398319	10.8308180796401	-0.487974169419485	Arg00	2368	-3.07591386283399	H3K27me3	0.586102162085995	0.890392422192152	1.19184783135656	Pfam	PF04082	Fungal specific transcription factor domain	IPR007219	Transcription factor domain, fungi	NA
OG0000579_chr_1	35.3905773398319	10.8308180796401	-0.487974169419485	Arg00	2368	-3.07591386283399	H3K27me3	0.586102162085995	0.890392422192152	1.19184783135656	SUPERFAMILY	SSF57701	Zn2/Cys6 DNA-binding domain	IPR036864	Zn(2)-C6 fungal-type DNA-binding domain superfamily	NA
OG0000579_chr_1	35.3905773398319	10.8308180796401	-0.487974169419485	Arg00	2368	-3.07591386283399	H3K27me3	0.586102162085995	0.890392422192152	1.19184783135656	Pfam	PF00172	Fungal Zn(2)-Cys(6) binuclear cluster domain	IPR001138	Zn(2)Cys(6) fungal-type DNA-binding domain	NA
OG0000580_chr_1	4.40806350668684	0.698762456750971	-0.502909128503747	Arg00	10721	-3.18353133199696	H3K27me3	0.720357941834452	0	0.581274382314694	NA	NA	NA	NA	NA	NA
OG0000580_chr_1	4.40806350668684	0.698762456750971	-0.502909128503747	Arg00	10721	-3.18353133199696	H3K4me2	0.646212847555129	0	0.607454863133372	NA	NA	NA	NA	NA	NA
OG0000581_chr_1	546.578883516564	448.605497234124	-0.0856150793060239	Arg00	5155	-1.21790967166805	H3K27me3	0.94919168591224	0	0.51303317535545	PANTHER	PTHR43008	BENZIL REDUCTASE	-	-	NA
OG0000581_chr_1	546.578883516564	448.605497234124	-0.0856150793060239	Arg00	5155	-1.21790967166805	H3K27me3	0.94919168591224	0	0.51303317535545	SUPERFAMILY	SSF51735	NAD(P)-binding Rossmann-fold domains	IPR036291	NAD(P)-binding domain superfamily	NA
OG0000581_chr_1	546.578883516564	448.605497234124	-0.0856150793060239	Arg00	5155	-1.21790967166805	H3K27me3	0.94919168591224	0	0.51303317535545	Pfam	PF13561	Enoyl-(Acyl carrier protein) reductase	-	-	NA
OG0000581_chr_1	546.578883516564	448.605497234124	-0.0856150793060239	Arg00	5155	-1.21790967166805	H3K4me2	1	1	1	PANTHER	PTHR43008	BENZIL REDUCTASE	-	-	NA
OG0000581_chr_1	546.578883516564	448.605497234124	-0.0856150793060239	Arg00	5155	-1.21790967166805	H3K4me2	1	1	1	SUPERFAMILY	SSF51735	NAD(P)-binding Rossmann-fold domains	IPR036291	NAD(P)-binding domain superfamily	NA
OG0000581_chr_1	546.578883516564	448.605497234124	-0.0856150793060239	Arg00	5155	-1.21790967166805	H3K4me2	1	1	1	Pfam	PF13561	Enoyl-(Acyl carrier protein) reductase	-	-	NA
OG0000582_chr_1	9.46242282467495	0.698762456750971	-0.789499613106894	Arg00	15346	-6.15884980451312	H3K4me2	0.263779527559055	0	0.791277258566978	Pfam	PF03441	FAD binding domain of DNA photolyase	IPR005101	Cryptochrome/DNA photolyase, FAD-binding domain	NA
OG0000582_chr_1	9.46242282467495	0.698762456750971	-0.789499613106894	Arg00	15346	-6.15884980451312	H3K4me2	0.263779527559055	0	0.791277258566978	Pfam	PF00875	DNA photolyase	IPR006050	DNA photolyase, N-terminal	NA
OG0000582_chr_1	9.46242282467495	0.698762456750971	-0.789499613106894	Arg00	15346	-6.15884980451312	H3K4me2	0.263779527559055	0	0.791277258566978	SUPERFAMILY	SSF52425	Cryptochrome/photolyase, N-terminal domain	IPR036155	Cryptochrome/photolyase, N-terminal domain superfamily	NA
OG0000582_chr_1	9.46242282467495	0.698762456750971	-0.789499613106894	Arg00	15346	-6.15884980451312	H3K4me2	0.263779527559055	0	0.791277258566978	PANTHER	PTHR11455	CRYPTOCHROME	IPR002081	Cryptochrome/DNA photolyase class 1	NA
OG0000582_chr_1	9.46242282467495	0.698762456750971	-0.789499613106894	Arg00	15346	-6.15884980451312	H3K4me2	0.263779527559055	0	0.791277258566978	SUPERFAMILY	SSF48173	Cryptochrome/photolyase FAD-binding domain	IPR036134	Cryptochrome/DNA photolyase, FAD-binding domain-like superfamily	NA
OG0000583_chr_1	19.3959592473676	12.228342993142	-0.188038688484411	Arg00	2635	-1.54183779918177	H3K4me2	1	1	1	Pfam	PF04722	Ssu72-like protein	IPR006811	RNA polymerase II subunit A	NA
OG0000583_chr_1	19.3959592473676	12.228342993142	-0.188038688484411	Arg00	2635	-1.54183779918177	H3K4me2	1	1	1	Pfam	PF04722	Ssu72-like protein	IPR006811	RNA polymerase II subunit A	NA
OG0000583_chr_1	19.3959592473676	12.228342993142	-0.188038688484411	Arg00	2635	-1.54183779918177	H3K4me2	1	1	1	PANTHER	PTHR20383	RNA POLYMERASE II SUBUNIT A C-TERMINAL DOMAIN PHOSPHATASE	IPR006811	RNA polymerase II subunit A	NA
OG0000583_chr_1	19.3959592473676	12.228342993142	-0.188038688484411	Arg00	2635	-1.54183779918177	H3K4me2	1	1	1	PANTHER	PTHR20383	RNA POLYMERASE II SUBUNIT A C-TERMINAL DOMAIN PHOSPHATASE	IPR006811	RNA polymerase II subunit A	NA
OG0000583_chr_1	19.3959592473676	12.228342993142	-0.188038688484411	Arg00	2635	-1.54183779918177	H3K4me2	1	1	1	PANTHER	PTHR20383	RNA POLYMERASE II SUBUNIT A C-TERMINAL DOMAIN PHOSPHATASE	IPR006811	RNA polymerase II subunit A	NA
OG0000583_chr_1	19.3959592473676	12.228342993142	-0.188038688484411	Arg00	2635	-1.54183779918177	H3K4me2	1	1	1	Pfam	PF04722	Ssu72-like protein	IPR006811	RNA polymerase II subunit A	NA
OG0000584_chr_1	203.595352273357	106.910655882899	-0.277831431564663	Arg00	13633	-1.89596987062498	H3K27me3	0.975181598062954	0	0.506282562059455	PANTHER	PTHR11080	PYRAZINAMIDASE/NICOTINAMIDASE	-	-	NA
OG0000584_chr_1	203.595352273357	106.910655882899	-0.277831431564663	Arg00	13633	-1.89596987062498	H3K27me3	0.975181598062954	0	0.506282562059455	Pfam	PF00857	Isochorismatase family	IPR000868	Isochorismatase-like	NA
OG0000584_chr_1	203.595352273357	106.910655882899	-0.277831431564663	Arg00	13633	-1.89596987062498	H3K27me3	0.975181598062954	0	0.506282562059455	SUPERFAMILY	SSF52499	Isochorismatase-like hydrolases	IPR036380	Isochorismatase-like superfamily	NA
OG0000584_chr_1	203.595352273357	106.910655882899	-0.277831431564663	Arg00	13633	-1.89596987062498	H3K27me3	0.975181598062954	0	0.506282562059455	SUPERFAMILY	SSF52499	Isochorismatase-like hydrolases	IPR036380	Isochorismatase-like superfamily	NA
OG0000584_chr_1	203.595352273357	106.910655882899	-0.277831431564663	Arg00	13633	-1.89596987062498	H3K27me3	0.975181598062954	0	0.506282562059455	Pfam	PF00857	Isochorismatase family	IPR000868	Isochorismatase-like	NA
OG0000584_chr_1	203.595352273357	106.910655882899	-0.277831431564663	Arg00	13633	-1.89596987062498	H3K27me3	0.975181598062954	0	0.506282562059455	PANTHER	PTHR11080	PYRAZINAMIDASE/NICOTINAMIDASE	-	-	NA
OG0000584_chr_1	203.595352273357	106.910655882899	-0.277831431564663	Arg00	13633	-1.89596987062498	H3K4me2	1	0	0.5	PANTHER	PTHR11080	PYRAZINAMIDASE/NICOTINAMIDASE	-	-	NA
OG0000584_chr_1	203.595352273357	106.910655882899	-0.277831431564663	Arg00	13633	-1.89596987062498	H3K4me2	1	0	0.5	Pfam	PF00857	Isochorismatase family	IPR000868	Isochorismatase-like	NA
OG0000584_chr_1	203.595352273357	106.910655882899	-0.277831431564663	Arg00	13633	-1.89596987062498	H3K4me2	1	0	0.5	SUPERFAMILY	SSF52499	Isochorismatase-like hydrolases	IPR036380	Isochorismatase-like superfamily	NA
OG0000584_chr_1	203.595352273357	106.910655882899	-0.277831431564663	Arg00	13633	-1.89596987062498	H3K4me2	1	0	0.5	SUPERFAMILY	SSF52499	Isochorismatase-like hydrolases	IPR036380	Isochorismatase-like superfamily	NA
OG0000584_chr_1	203.595352273357	106.910655882899	-0.277831431564663	Arg00	13633	-1.89596987062498	H3K4me2	1	0	0.5	Pfam	PF00857	Isochorismatase family	IPR000868	Isochorismatase-like	NA
OG0000584_chr_1	203.595352273357	106.910655882899	-0.277831431564663	Arg00	13633	-1.89596987062498	H3K4me2	1	0	0.5	PANTHER	PTHR11080	PYRAZINAMIDASE/NICOTINAMIDASE	-	-	NA
OG0000585_chr_1	0.0644939314194467	0	-0.0271431899090903	Arg00	15564	-1.06449393141945	H3K27me3	1	0	0.5	NA	NA	NA	NA	NA	NA
OG0000586_chr_1	22.1064608086823	15.3727740485214	-0.149611161752436	Arg00	23716	-1.41127341892128	H3K27me3	0.883021390374332	0	0.53106141285055	Pfam	PF01757	Acyltransferase family	IPR002656	Acyltransferase 3 domain	NA
OG0000586_chr_1	22.1064608086823	15.3727740485214	-0.149611161752436	Arg00	23716	-1.41127341892128	H3K27me3	0.883021390374332	0	0.53106141285055	PANTHER	PTHR23028	ACETYLTRANSFERASE	-	-	NA
OG0000586_chr_1	22.1064608086823	15.3727740485214	-0.149611161752436	Arg00	23716	-1.41127341892128	H3K4me2	0.650401069518717	0	0.605913325232888	Pfam	PF01757	Acyltransferase family	IPR002656	Acyltransferase 3 domain	NA
OG0000586_chr_1	22.1064608086823	15.3727740485214	-0.149611161752436	Arg00	23716	-1.41127341892128	H3K4me2	0.650401069518717	0	0.605913325232888	PANTHER	PTHR23028	ACETYLTRANSFERASE	-	-	NA
OG0000673_chr_1	56.8431646802223	27.8933603856062	-0.301453991243867	1A5	24698	-2.0019535252479	H3K4me2	0.823599027028916	0.836481381543443	1.00706424730634	Pfam	PF00245	Alkaline phosphatase	IPR001952	Alkaline phosphatase	NA
OG0000673_chr_1	56.8431646802223	27.8933603856062	-0.301453991243867	1A5	24698	-2.0019535252479	H3K4me2	0.823599027028916	0.836481381543443	1.00706424730634	SUPERFAMILY	SSF53649	Alkaline phosphatase-like	IPR017850	Alkaline-phosphatase-like, core domain superfamily	NA
OG0000673_chr_1	56.8431646802223	27.8933603856062	-0.301453991243867	1A5	24698	-2.0019535252479	H3K4me2	0.823599027028916	0.836481381543443	1.00706424730634	PANTHER	PTHR11596	ALKALINE PHOSPHATASE	IPR001952	Alkaline phosphatase	NA
OG0000673_chr_1	56.8431646802223	27.8933603856062	-0.301453991243867	1A5	24698	-2.0019535252479	H3K4me2	0.823599027028916	0.836481381543443	1.00706424730634	PANTHER	PTHR11596	ALKALINE PHOSPHATASE	IPR001952	Alkaline phosphatase	NA
OG0000673_chr_1	56.8431646802223	27.8933603856062	-0.301453991243867	1A5	24698	-2.0019535252479	H3K4me2	0.823599027028916	0.836481381543443	1.00706424730634	PANTHER	PTHR11596	ALKALINE PHOSPHATASE	IPR001952	Alkaline phosphatase	NA
OG0000673_chr_1	56.8431646802223	27.8933603856062	-0.301453991243867	1A5	24698	-2.0019535252479	H3K4me2	0.823599027028916	0.836481381543443	1.00706424730634	Pfam	PF00245	Alkaline phosphatase	IPR001952	Alkaline phosphatase	NA
OG0000673_chr_1	56.8431646802223	27.8933603856062	-0.301453991243867	1A5	24698	-2.0019535252479	H3K4me2	0.823599027028916	0.836481381543443	1.00706424730634	SUPERFAMILY	SSF53649	Alkaline phosphatase-like	IPR017850	Alkaline-phosphatase-like, core domain superfamily	NA
OG0000673_chr_1	56.8431646802223	27.8933603856062	-0.301453991243867	1A5	24698	-2.0019535252479	H3K4me2	0.823599027028916	0.836481381543443	1.00706424730634	SUPERFAMILY	SSF53649	Alkaline phosphatase-like	IPR017850	Alkaline-phosphatase-like, core domain superfamily	NA
OG0000673_chr_1	56.8431646802223	27.8933603856062	-0.301453991243867	1A5	24698	-2.0019535252479	H3K4me2	0.823599027028916	0.836481381543443	1.00706424730634	PANTHER	PTHR11596	ALKALINE PHOSPHATASE	IPR001952	Alkaline phosphatase	NA
OG0000673_chr_1	56.8431646802223	27.8933603856062	-0.301453991243867	1A5	24698	-2.0019535252479	H3K4me2	0.823599027028916	0.836481381543443	1.00706424730634	SUPERFAMILY	SSF53649	Alkaline phosphatase-like	IPR017850	Alkaline-phosphatase-like, core domain superfamily	NA
OG0000673_chr_1	56.8431646802223	27.8933603856062	-0.301453991243867	1A5	24698	-2.0019535252479	H3K4me2	0.823599027028916	0.836481381543443	1.00706424730634	SUPERFAMILY	SSF53649	Alkaline phosphatase-like	IPR017850	Alkaline-phosphatase-like, core domain superfamily	NA
OG0000673_chr_1	56.8431646802223	27.8933603856062	-0.301453991243867	1A5	24698	-2.0019535252479	H3K4me2	0.823599027028916	0.836481381543443	1.00706424730634	Pfam	PF00245	Alkaline phosphatase	IPR001952	Alkaline phosphatase	NA
OG0000673_chr_1	56.8431646802223	27.8933603856062	-0.301453991243867	1A5	24698	-2.0019535252479	H3K4me2	0.823599027028916	0.836481381543443	1.00706424730634	Pfam	PF00245	Alkaline phosphatase	IPR001952	Alkaline phosphatase	NA
OG0000673_chr_1	56.8431646802223	27.8933603856062	-0.301453991243867	1A5	24698	-2.0019535252479	H3K4me2	0.823599027028916	0.836481381543443	1.00706424730634	PANTHER	PTHR11596	ALKALINE PHOSPHATASE	IPR001952	Alkaline phosphatase	NA
OG0000673_chr_1	56.8431646802223	27.8933603856062	-0.301453991243867	1A5	24698	-2.0019535252479	H3K4me2	0.823599027028916	0.836481381543443	1.00706424730634	Pfam	PF00245	Alkaline phosphatase	IPR001952	Alkaline phosphatase	NA
OG0000674_chr_1	152.107235654997	246.94288911421	0.209355942050521	1A5	16303	1.61940673837852	H3K4me2	0.72901062543288	0	0.578365445122489	SUPERFAMILY	SSF53335	S-adenosyl-L-methionine-dependent methyltransferases	IPR029063	S-adenosyl-L-methionine-dependent methyltransferase superfamily	NA
OG0000674_chr_1	152.107235654997	246.94288911421	0.209355942050521	1A5	16303	1.61940673837852	H3K4me2	0.72901062543288	0	0.578365445122489	Pfam	PF13489	Methyltransferase domain	-	-	NA
OG0000674_chr_1	152.107235654997	246.94288911421	0.209355942050521	1A5	16303	1.61940673837852	H3K4me2	0.72901062543288	0	0.578365445122489	PANTHER	PTHR43591	METHYLTRANSFERASE	-	-	NA
OG0000675_chr_1	194.108705116558	103.827270639717	-0.269802368303962	1A5	11437	-1.86123996099385	H3K4me2	0.775971238463189	0.762395363811977	0.992355802640723	Pfam	PF00005	ABC transporter	IPR003439	ABC transporter-like, ATP-binding domain	NA
OG0000675_chr_1	194.108705116558	103.827270639717	-0.269802368303962	1A5	11437	-1.86123996099385	H3K4me2	0.775971238463189	0.762395363811977	0.992355802640723	Pfam	PF00664	ABC transporter transmembrane region	IPR011527	ABC transporter type 1, transmembrane domain	NA
OG0000675_chr_1	194.108705116558	103.827270639717	-0.269802368303962	1A5	11437	-1.86123996099385	H3K4me2	0.775971238463189	0.762395363811977	0.992355802640723	Pfam	PF00005	ABC transporter	IPR003439	ABC transporter-like, ATP-binding domain	NA
OG0000675_chr_1	194.108705116558	103.827270639717	-0.269802368303962	1A5	11437	-1.86123996099385	H3K4me2	0.775971238463189	0.762395363811977	0.992355802640723	Pfam	PF00664	ABC transporter transmembrane region	IPR011527	ABC transporter type 1, transmembrane domain	NA
OG0000675_chr_1	194.108705116558	103.827270639717	-0.269802368303962	1A5	11437	-1.86123996099385	H3K4me2	0.775971238463189	0.762395363811977	0.992355802640723	SUPERFAMILY	SSF52540	P-loop containing nucleoside triphosphate hydrolases	IPR027417	P-loop containing nucleoside triphosphate hydrolase	NA
OG0000675_chr_1	194.108705116558	103.827270639717	-0.269802368303962	1A5	11437	-1.86123996099385	H3K4me2	0.775971238463189	0.762395363811977	0.992355802640723	SUPERFAMILY	SSF90123	ABC transporter transmembrane region	IPR036640	ABC transporter type 1, transmembrane domain superfamily	NA
OG0000675_chr_1	194.108705116558	103.827270639717	-0.269802368303962	1A5	11437	-1.86123996099385	H3K4me2	0.775971238463189	0.762395363811977	0.992355802640723	SUPERFAMILY	SSF52540	P-loop containing nucleoside triphosphate hydrolases	IPR027417	P-loop containing nucleoside triphosphate hydrolase	NA
OG0000675_chr_1	194.108705116558	103.827270639717	-0.269802368303962	1A5	11437	-1.86123996099385	H3K4me2	0.775971238463189	0.762395363811977	0.992355802640723	SUPERFAMILY	SSF52540	P-loop containing nucleoside triphosphate hydrolases	IPR027417	P-loop containing nucleoside triphosphate hydrolase	NA
OG0000675_chr_1	194.108705116558	103.827270639717	-0.269802368303962	1A5	11437	-1.86123996099385	H3K4me2	0.775971238463189	0.762395363811977	0.992355802640723	SUPERFAMILY	SSF52540	P-loop containing nucleoside triphosphate hydrolases	IPR027417	P-loop containing nucleoside triphosphate hydrolase	NA
OG0000675_chr_1	194.108705116558	103.827270639717	-0.269802368303962	1A5	11437	-1.86123996099385	H3K4me2	0.775971238463189	0.762395363811977	0.992355802640723	PANTHER	PTHR24221	ATP-BINDING CASSETTE SUB-FAMILY B	IPR039421	Type 1 protein exporter	NA
OG0000675_chr_1	194.108705116558	103.827270639717	-0.269802368303962	1A5	11437	-1.86123996099385	H3K4me2	0.775971238463189	0.762395363811977	0.992355802640723	SUPERFAMILY	SSF52540	P-loop containing nucleoside triphosphate hydrolases	IPR027417	P-loop containing nucleoside triphosphate hydrolase	NA
OG0000675_chr_1	194.108705116558	103.827270639717	-0.269802368303962	1A5	11437	-1.86123996099385	H3K4me2	0.775971238463189	0.762395363811977	0.992355802640723	SUPERFAMILY	SSF52540	P-loop containing nucleoside triphosphate hydrolases	IPR027417	P-loop containing nucleoside triphosphate hydrolase	NA
OG0000675_chr_1	194.108705116558	103.827270639717	-0.269802368303962	1A5	11437	-1.86123996099385	H3K4me2	0.775971238463189	0.762395363811977	0.992355802640723	Pfam	PF00664	ABC transporter transmembrane region	IPR011527	ABC transporter type 1, transmembrane domain	NA
OG0000675_chr_1	194.108705116558	103.827270639717	-0.269802368303962	1A5	11437	-1.86123996099385	H3K4me2	0.775971238463189	0.762395363811977	0.992355802640723	Pfam	PF00005	ABC transporter	IPR003439	ABC transporter-like, ATP-binding domain	NA
OG0000675_chr_1	194.108705116558	103.827270639717	-0.269802368303962	1A5	11437	-1.86123996099385	H3K4me2	0.775971238463189	0.762395363811977	0.992355802640723	PANTHER	PTHR24221	ATP-BINDING CASSETTE SUB-FAMILY B	IPR039421	Type 1 protein exporter	NA
OG0000675_chr_1	194.108705116558	103.827270639717	-0.269802368303962	1A5	11437	-1.86123996099385	H3K4me2	0.775971238463189	0.762395363811977	0.992355802640723	SUPERFAMILY	SSF90123	ABC transporter transmembrane region	IPR036640	ABC transporter type 1, transmembrane domain superfamily	NA
OG0000675_chr_1	194.108705116558	103.827270639717	-0.269802368303962	1A5	11437	-1.86123996099385	H3K4me2	0.775971238463189	0.762395363811977	0.992355802640723	Pfam	PF00664	ABC transporter transmembrane region	IPR011527	ABC transporter type 1, transmembrane domain	NA
OG0000675_chr_1	194.108705116558	103.827270639717	-0.269802368303962	1A5	11437	-1.86123996099385	H3K4me2	0.775971238463189	0.762395363811977	0.992355802640723	Pfam	PF00005	ABC transporter	IPR003439	ABC transporter-like, ATP-binding domain	NA
OG0000675_chr_1	194.108705116558	103.827270639717	-0.269802368303962	1A5	11437	-1.86123996099385	H3K4me2	0.775971238463189	0.762395363811977	0.992355802640723	SUPERFAMILY	SSF90123	ABC transporter transmembrane region	IPR036640	ABC transporter type 1, transmembrane domain superfamily	NA
OG0000675_chr_1	194.108705116558	103.827270639717	-0.269802368303962	1A5	11437	-1.86123996099385	H3K4me2	0.775971238463189	0.762395363811977	0.992355802640723	PANTHER	PTHR24221	ATP-BINDING CASSETTE SUB-FAMILY B	IPR039421	Type 1 protein exporter	NA
OG0000675_chr_1	194.108705116558	103.827270639717	-0.269802368303962	1A5	11437	-1.86123996099385	H3K4me2	0.775971238463189	0.762395363811977	0.992355802640723	PANTHER	PTHR24221	ATP-BINDING CASSETTE SUB-FAMILY B	IPR039421	Type 1 protein exporter	NA
OG0000675_chr_1	194.108705116558	103.827270639717	-0.269802368303962	1A5	11437	-1.86123996099385	H3K4me2	0.775971238463189	0.762395363811977	0.992355802640723	PANTHER	PTHR24221	ATP-BINDING CASSETTE SUB-FAMILY B	IPR039421	Type 1 protein exporter	NA
OG0000675_chr_1	194.108705116558	103.827270639717	-0.269802368303962	1A5	11437	-1.86123996099385	H3K4me2	0.775971238463189	0.762395363811977	0.992355802640723	Pfam	PF00005	ABC transporter	IPR003439	ABC transporter-like, ATP-binding domain	NA
OG0000675_chr_1	194.108705116558	103.827270639717	-0.269802368303962	1A5	11437	-1.86123996099385	H3K4me2	0.775971238463189	0.762395363811977	0.992355802640723	Pfam	PF00005	ABC transporter	IPR003439	ABC transporter-like, ATP-binding domain	NA
OG0000675_chr_1	194.108705116558	103.827270639717	-0.269802368303962	1A5	11437	-1.86123996099385	H3K4me2	0.775971238463189	0.762395363811977	0.992355802640723	SUPERFAMILY	SSF90123	ABC transporter transmembrane region	IPR036640	ABC transporter type 1, transmembrane domain superfamily	NA
OG0000675_chr_1	194.108705116558	103.827270639717	-0.269802368303962	1A5	11437	-1.86123996099385	H3K4me2	0.775971238463189	0.762395363811977	0.992355802640723	PANTHER	PTHR24221	ATP-BINDING CASSETTE SUB-FAMILY B	IPR039421	Type 1 protein exporter	NA
OG0000675_chr_1	194.108705116558	103.827270639717	-0.269802368303962	1A5	11437	-1.86123996099385	H3K4me2	0.775971238463189	0.762395363811977	0.992355802640723	SUPERFAMILY	SSF52540	P-loop containing nucleoside triphosphate hydrolases	IPR027417	P-loop containing nucleoside triphosphate hydrolase	NA
OG0000675_chr_1	194.108705116558	103.827270639717	-0.269802368303962	1A5	11437	-1.86123996099385	H3K4me2	0.775971238463189	0.762395363811977	0.992355802640723	SUPERFAMILY	SSF90123	ABC transporter transmembrane region	IPR036640	ABC transporter type 1, transmembrane domain superfamily	NA
OG0000675_chr_1	194.108705116558	103.827270639717	-0.269802368303962	1A5	11437	-1.86123996099385	H3K4me2	0.775971238463189	0.762395363811977	0.992355802640723	SUPERFAMILY	SSF90123	ABC transporter transmembrane region	IPR036640	ABC transporter type 1, transmembrane domain superfamily	NA
OG0000675_chr_1	194.108705116558	103.827270639717	-0.269802368303962	1A5	11437	-1.86123996099385	H3K4me2	0.775971238463189	0.762395363811977	0.992355802640723	Pfam	PF00664	ABC transporter transmembrane region	IPR011527	ABC transporter type 1, transmembrane domain	NA
OG0000675_chr_1	194.108705116558	103.827270639717	-0.269802368303962	1A5	11437	-1.86123996099385	H3K4me2	0.775971238463189	0.762395363811977	0.992355802640723	Pfam	PF00664	ABC transporter transmembrane region	IPR011527	ABC transporter type 1, transmembrane domain	NA
OG0000675_chr_1	194.108705116558	103.827270639717	-0.269802368303962	1A5	11437	-1.86123996099385	H3K4me2	0.775971238463189	0.762395363811977	0.992355802640723	SUPERFAMILY	SSF90123	ABC transporter transmembrane region	IPR036640	ABC transporter type 1, transmembrane domain superfamily	NA
OG0000675_chr_1	194.108705116558	103.827270639717	-0.269802368303962	1A5	11437	-1.86123996099385	H3K4me2	0.775971238463189	0.762395363811977	0.992355802640723	PANTHER	PTHR24221	ATP-BINDING CASSETTE SUB-FAMILY B	IPR039421	Type 1 protein exporter	NA
OG0000675_chr_1	194.108705116558	103.827270639717	-0.269802368303962	1A5	11437	-1.86123996099385	H3K4me2	0.775971238463189	0.762395363811977	0.992355802640723	Pfam	PF00005	ABC transporter	IPR003439	ABC transporter-like, ATP-binding domain	NA
OG0000675_chr_1	194.108705116558	103.827270639717	-0.269802368303962	1A5	11437	-1.86123996099385	H3K4me2	0.775971238463189	0.762395363811977	0.992355802640723	Pfam	PF00664	ABC transporter transmembrane region	IPR011527	ABC transporter type 1, transmembrane domain	NA
OG0000676_chr_1	197.165194584656	57.6012494092609	-0.529120502562369	1A5	6332	-3.38158651193091	H3K4me2	1	1	1	PANTHER	PTHR10442	40S RIBOSOMAL PROTEIN S21	IPR001931	Ribosomal protein S21e	NA
OG0000676_chr_1	197.165194584656	57.6012494092609	-0.529120502562369	1A5	6332	-3.38158651193091	H3K4me2	1	1	1	Pfam	PF01249	Ribosomal protein S21e	IPR001931	Ribosomal protein S21e	NA
OG0000676_chr_1	197.165194584656	57.6012494092609	-0.529120502562369	1A5	6332	-3.38158651193091	H3K4me2	1	1	1	PANTHER	PTHR10442	40S RIBOSOMAL PROTEIN S21	IPR001931	Ribosomal protein S21e	NA
OG0000676_chr_1	197.165194584656	57.6012494092609	-0.529120502562369	1A5	6332	-3.38158651193091	H3K4me2	1	1	1	Pfam	PF01249	Ribosomal protein S21e	IPR001931	Ribosomal protein S21e	NA
OG0000676_chr_1	197.165194584656	57.6012494092609	-0.529120502562369	1A5	6332	-3.38158651193091	H3K4me2	1	1	1	PANTHER	PTHR10442	40S RIBOSOMAL PROTEIN S21	IPR001931	Ribosomal protein S21e	NA
OG0000676_chr_1	197.165194584656	57.6012494092609	-0.529120502562369	1A5	6332	-3.38158651193091	H3K4me2	1	1	1	Pfam	PF01249	Ribosomal protein S21e	IPR001931	Ribosomal protein S21e	NA
OG0000676_chr_1	197.165194584656	57.6012494092609	-0.529120502562369	1A5	6332	-3.38158651193091	H3K4me2	1	1	1	Pfam	PF01249	Ribosomal protein S21e	IPR001931	Ribosomal protein S21e	NA
OG0000676_chr_1	197.165194584656	57.6012494092609	-0.529120502562369	1A5	6332	-3.38158651193091	H3K4me2	1	1	1	PANTHER	PTHR10442	40S RIBOSOMAL PROTEIN S21	IPR001931	Ribosomal protein S21e	NA
OG0000677_chr_1	664.521504845642	1173.78225617252	0.246795285050744	1A5	4422	1.76520555326757	H3K27me3	0.713090909090909	0	0.583740182551475	SUPERFAMILY	SSF49899	Concanavalin A-like lectins/glucanases	IPR013320	Concanavalin A-like lectin/glucanase domain superfamily	NA
OG0000677_chr_1	664.521504845642	1173.78225617252	0.246795285050744	1A5	4422	1.76520555326757	H3K27me3	0.713090909090909	0	0.583740182551475	SUPERFAMILY	SSF49899	Concanavalin A-like lectins/glucanases	IPR013320	Concanavalin A-like lectin/glucanase domain superfamily	NA
OG0000677_chr_1	664.521504845642	1173.78225617252	0.246795285050744	1A5	4422	1.76520555326757	H3K27me3	0.713090909090909	0	0.583740182551475	Pfam	PF00722	Glycosyl hydrolases family 16	IPR000757	Glycoside hydrolase family 16	NA
OG0000677_chr_1	664.521504845642	1173.78225617252	0.246795285050744	1A5	4422	1.76520555326757	H3K27me3	0.713090909090909	0	0.583740182551475	SUPERFAMILY	SSF49899	Concanavalin A-like lectins/glucanases	IPR013320	Concanavalin A-like lectin/glucanase domain superfamily	NA
OG0000677_chr_1	664.521504845642	1173.78225617252	0.246795285050744	1A5	4422	1.76520555326757	H3K27me3	0.713090909090909	0	0.583740182551475	PANTHER	PTHR10963	GLYCOSYL HYDROLASE-RELATED	-	-	NA
OG0000677_chr_1	664.521504845642	1173.78225617252	0.246795285050744	1A5	4422	1.76520555326757	H3K27me3	0.713090909090909	0	0.583740182551475	SUPERFAMILY	SSF49899	Concanavalin A-like lectins/glucanases	IPR013320	Concanavalin A-like lectin/glucanase domain superfamily	NA
OG0000677_chr_1	664.521504845642	1173.78225617252	0.246795285050744	1A5	4422	1.76520555326757	H3K27me3	0.713090909090909	0	0.583740182551475	PANTHER	PTHR10963	GLYCOSYL HYDROLASE-RELATED	-	-	NA
OG0000677_chr_1	664.521504845642	1173.78225617252	0.246795285050744	1A5	4422	1.76520555326757	H3K27me3	0.713090909090909	0	0.583740182551475	Pfam	PF00722	Glycosyl hydrolases family 16	IPR000757	Glycoside hydrolase family 16	NA
OG0000677_chr_1	664.521504845642	1173.78225617252	0.246795285050744	1A5	4422	1.76520555326757	H3K27me3	0.713090909090909	0	0.583740182551475	PANTHER	PTHR10963	GLYCOSYL HYDROLASE-RELATED	-	-	NA
OG0000677_chr_1	664.521504845642	1173.78225617252	0.246795285050744	1A5	4422	1.76520555326757	H3K27me3	0.713090909090909	0	0.583740182551475	SUPERFAMILY	SSF49899	Concanavalin A-like lectins/glucanases	IPR013320	Concanavalin A-like lectin/glucanase domain superfamily	NA
OG0000677_chr_1	664.521504845642	1173.78225617252	0.246795285050744	1A5	4422	1.76520555326757	H3K27me3	0.713090909090909	0	0.583740182551475	Pfam	PF00722	Glycosyl hydrolases family 16	IPR000757	Glycoside hydrolase family 16	NA
OG0000677_chr_1	664.521504845642	1173.78225617252	0.246795285050744	1A5	4422	1.76520555326757	H3K27me3	0.713090909090909	0	0.583740182551475	Pfam	PF00722	Glycosyl hydrolases family 16	IPR000757	Glycoside hydrolase family 16	NA
OG0000677_chr_1	664.521504845642	1173.78225617252	0.246795285050744	1A5	4422	1.76520555326757	H3K27me3	0.713090909090909	0	0.583740182551475	SUPERFAMILY	SSF49899	Concanavalin A-like lectins/glucanases	IPR013320	Concanavalin A-like lectin/glucanase domain superfamily	NA
OG0000677_chr_1	664.521504845642	1173.78225617252	0.246795285050744	1A5	4422	1.76520555326757	H3K27me3	0.713090909090909	0	0.583740182551475	Pfam	PF00722	Glycosyl hydrolases family 16	IPR000757	Glycoside hydrolase family 16	NA
OG0000677_chr_1	664.521504845642	1173.78225617252	0.246795285050744	1A5	4422	1.76520555326757	H3K27me3	0.713090909090909	0	0.583740182551475	PANTHER	PTHR10963	GLYCOSYL HYDROLASE-RELATED	-	-	NA
OG0000677_chr_1	664.521504845642	1173.78225617252	0.246795285050744	1A5	4422	1.76520555326757	H3K27me3	0.713090909090909	0	0.583740182551475	PANTHER	PTHR10963	GLYCOSYL HYDROLASE-RELATED	-	-	NA
OG0000677_chr_1	664.521504845642	1173.78225617252	0.246795285050744	1A5	4422	1.76520555326757	H3K27me3	0.713090909090909	0	0.583740182551475	PANTHER	PTHR10963	GLYCOSYL HYDROLASE-RELATED	-	-	NA
OG0000677_chr_1	664.521504845642	1173.78225617252	0.246795285050744	1A5	4422	1.76520555326757	H3K27me3	0.713090909090909	0	0.583740182551475	Pfam	PF00722	Glycosyl hydrolases family 16	IPR000757	Glycoside hydrolase family 16	NA
OG0000677_chr_1	664.521504845642	1173.78225617252	0.246795285050744	1A5	4422	1.76520555326757	H3K4me2	1	1	1	SUPERFAMILY	SSF49899	Concanavalin A-like lectins/glucanases	IPR013320	Concanavalin A-like lectin/glucanase domain superfamily	NA
OG0000677_chr_1	664.521504845642	1173.78225617252	0.246795285050744	1A5	4422	1.76520555326757	H3K4me2	1	1	1	SUPERFAMILY	SSF49899	Concanavalin A-like lectins/glucanases	IPR013320	Concanavalin A-like lectin/glucanase domain superfamily	NA
OG0000677_chr_1	664.521504845642	1173.78225617252	0.246795285050744	1A5	4422	1.76520555326757	H3K4me2	1	1	1	Pfam	PF00722	Glycosyl hydrolases family 16	IPR000757	Glycoside hydrolase family 16	NA
OG0000677_chr_1	664.521504845642	1173.78225617252	0.246795285050744	1A5	4422	1.76520555326757	H3K4me2	1	1	1	SUPERFAMILY	SSF49899	Concanavalin A-like lectins/glucanases	IPR013320	Concanavalin A-like lectin/glucanase domain superfamily	NA
OG0000677_chr_1	664.521504845642	1173.78225617252	0.246795285050744	1A5	4422	1.76520555326757	H3K4me2	1	1	1	PANTHER	PTHR10963	GLYCOSYL HYDROLASE-RELATED	-	-	NA
OG0000677_chr_1	664.521504845642	1173.78225617252	0.246795285050744	1A5	4422	1.76520555326757	H3K4me2	1	1	1	SUPERFAMILY	SSF49899	Concanavalin A-like lectins/glucanases	IPR013320	Concanavalin A-like lectin/glucanase domain superfamily	NA
OG0000677_chr_1	664.521504845642	1173.78225617252	0.246795285050744	1A5	4422	1.76520555326757	H3K4me2	1	1	1	PANTHER	PTHR10963	GLYCOSYL HYDROLASE-RELATED	-	-	NA
OG0000677_chr_1	664.521504845642	1173.78225617252	0.246795285050744	1A5	4422	1.76520555326757	H3K4me2	1	1	1	Pfam	PF00722	Glycosyl hydrolases family 16	IPR000757	Glycoside hydrolase family 16	NA
OG0000677_chr_1	664.521504845642	1173.78225617252	0.246795285050744	1A5	4422	1.76520555326757	H3K4me2	1	1	1	PANTHER	PTHR10963	GLYCOSYL HYDROLASE-RELATED	-	-	NA
OG0000677_chr_1	664.521504845642	1173.78225617252	0.246795285050744	1A5	4422	1.76520555326757	H3K4me2	1	1	1	SUPERFAMILY	SSF49899	Concanavalin A-like lectins/glucanases	IPR013320	Concanavalin A-like lectin/glucanase domain superfamily	NA
OG0000677_chr_1	664.521504845642	1173.78225617252	0.246795285050744	1A5	4422	1.76520555326757	H3K4me2	1	1	1	Pfam	PF00722	Glycosyl hydrolases family 16	IPR000757	Glycoside hydrolase family 16	NA
OG0000677_chr_1	664.521504845642	1173.78225617252	0.246795285050744	1A5	4422	1.76520555326757	H3K4me2	1	1	1	Pfam	PF00722	Glycosyl hydrolases family 16	IPR000757	Glycoside hydrolase family 16	NA
OG0000677_chr_1	664.521504845642	1173.78225617252	0.246795285050744	1A5	4422	1.76520555326757	H3K4me2	1	1	1	SUPERFAMILY	SSF49899	Concanavalin A-like lectins/glucanases	IPR013320	Concanavalin A-like lectin/glucanase domain superfamily	NA
OG0000677_chr_1	664.521504845642	1173.78225617252	0.246795285050744	1A5	4422	1.76520555326757	H3K4me2	1	1	1	Pfam	PF00722	Glycosyl hydrolases family 16	IPR000757	Glycoside hydrolase family 16	NA
OG0000677_chr_1	664.521504845642	1173.78225617252	0.246795285050744	1A5	4422	1.76520555326757	H3K4me2	1	1	1	PANTHER	PTHR10963	GLYCOSYL HYDROLASE-RELATED	-	-	NA
OG0000677_chr_1	664.521504845642	1173.78225617252	0.246795285050744	1A5	4422	1.76520555326757	H3K4me2	1	1	1	PANTHER	PTHR10963	GLYCOSYL HYDROLASE-RELATED	-	-	NA
OG0000677_chr_1	664.521504845642	1173.78225617252	0.246795285050744	1A5	4422	1.76520555326757	H3K4me2	1	1	1	PANTHER	PTHR10963	GLYCOSYL HYDROLASE-RELATED	-	-	NA
OG0000677_chr_1	664.521504845642	1173.78225617252	0.246795285050744	1A5	4422	1.76520555326757	H3K4me2	1	1	1	Pfam	PF00722	Glycosyl hydrolases family 16	IPR000757	Glycoside hydrolase family 16	NA
OG0000679_chr_1	23.3892686120208	38.7247018896489	0.211861869928951	1A5	93	1.62877790726655	H3K27me3	1	0	0.5	NA	NA	NA	NA	NA	NA
OG0000680_chr_1	38.1654558329369	51.7310168157138	0.129162960433214	1A5	170	1.34636545635117	H3K4me2	0.703536293538952	0	0.587014203215233	Pfam	PF00400	WD domain, G-beta repeat	IPR001680	WD40 repeat	NA
OG0000680_chr_1	38.1654558329369	51.7310168157138	0.129162960433214	1A5	170	1.34636545635117	H3K4me2	0.703536293538952	0	0.587014203215233	PANTHER	PTHR46200	GATOR COMPLEX PROTEIN WDR24	IPR037590	GATOR complex protein WDR24	NA
OG0000680_chr_1	38.1654558329369	51.7310168157138	0.129162960433214	1A5	170	1.34636545635117	H3K4me2	0.703536293538952	0	0.587014203215233	Pfam	PF00400	WD domain, G-beta repeat	IPR001680	WD40 repeat	NA
OG0000680_chr_1	38.1654558329369	51.7310168157138	0.129162960433214	1A5	170	1.34636545635117	H3K4me2	0.703536293538952	0	0.587014203215233	SUPERFAMILY	SSF50978	WD40 repeat-like	IPR036322	WD40-repeat-containing domain superfamily	NA
OG0000680_chr_1	38.1654558329369	51.7310168157138	0.129162960433214	1A5	170	1.34636545635117	H3K27me3	0.00584950810954533	0	0.994184509648427	Pfam	PF00400	WD domain, G-beta repeat	IPR001680	WD40 repeat	NA
OG0000680_chr_1	38.1654558329369	51.7310168157138	0.129162960433214	1A5	170	1.34636545635117	H3K27me3	0.00584950810954533	0	0.994184509648427	PANTHER	PTHR46200	GATOR COMPLEX PROTEIN WDR24	IPR037590	GATOR complex protein WDR24	NA
OG0000680_chr_1	38.1654558329369	51.7310168157138	0.129162960433214	1A5	170	1.34636545635117	H3K27me3	0.00584950810954533	0	0.994184509648427	Pfam	PF00400	WD domain, G-beta repeat	IPR001680	WD40 repeat	NA
OG0000680_chr_1	38.1654558329369	51.7310168157138	0.129162960433214	1A5	170	1.34636545635117	H3K27me3	0.00584950810954533	0	0.994184509648427	SUPERFAMILY	SSF50978	WD40 repeat-like	IPR036322	WD40-repeat-containing domain superfamily	NA
OG0000681_chr_1	13.4745306573671	11.3160613111867	-0.0701326482307616	1A5	4211	-1.17525646321847	H3K27me3	0.860960298608755	0	0.537356976797192	NA	NA	NA	NA	NA	NA
OG0000681_chr_1	13.4745306573671	11.3160613111867	-0.0701326482307616	1A5	4211	-1.17525646321847	H3K4me2	1	0	0.5	NA	NA	NA	NA	NA	NA
OG0000682_chr_1	14.4819026402771	20.0442129574447	0.13330835598282	1A5	8306	1.35927821317626	H3K27me3	0.376184834123223	0	0.726646577701248	PANTHER	PTHR32235	NON-HOMOLOGOUS END-JOINING FACTOR 1	-	-	NA
OG0000682_chr_1	14.4819026402771	20.0442129574447	0.13330835598282	1A5	8306	1.35927821317626	H3K27me3	0.376184834123223	0	0.726646577701248	PANTHER	PTHR32235	NON-HOMOLOGOUS END-JOINING FACTOR 1	-	-	NA
OG0000682_chr_1	14.4819026402771	20.0442129574447	0.13330835598282	1A5	8306	1.35927821317626	H3K27me3	0.376184834123223	0	0.726646577701248	Pfam	PF09302	XLF-Cernunnos, XRcc4-like factor, NHEJ component	IPR015381	XLF, N-terminal	NA
OG0000682_chr_1	14.4819026402771	20.0442129574447	0.13330835598282	1A5	8306	1.35927821317626	H3K27me3	0.376184834123223	0	0.726646577701248	Pfam	PF09302	XLF-Cernunnos, XRcc4-like factor, NHEJ component	IPR015381	XLF, N-terminal	NA
OG0000682_chr_1	14.4819026402771	20.0442129574447	0.13330835598282	1A5	8306	1.35927821317626	H3K27me3	0.376184834123223	0	0.726646577701248	Pfam	PF09302	XLF-Cernunnos, XRcc4-like factor, NHEJ component	IPR015381	XLF, N-terminal	NA
OG0000682_chr_1	14.4819026402771	20.0442129574447	0.13330835598282	1A5	8306	1.35927821317626	H3K27me3	0.376184834123223	0	0.726646577701248	PANTHER	PTHR32235	NON-HOMOLOGOUS END-JOINING FACTOR 1	-	-	NA
OG0000682_chr_1	14.4819026402771	20.0442129574447	0.13330835598282	1A5	8306	1.35927821317626	H3K27me3	0.376184834123223	0	0.726646577701248	PANTHER	PTHR32235	NON-HOMOLOGOUS END-JOINING FACTOR 1	-	-	NA
OG0000682_chr_1	14.4819026402771	20.0442129574447	0.13330835598282	1A5	8306	1.35927821317626	H3K27me3	0.376184834123223	0	0.726646577701248	PANTHER	PTHR32235	NON-HOMOLOGOUS END-JOINING FACTOR 1	-	-	NA
OG0000682_chr_1	14.4819026402771	20.0442129574447	0.13330835598282	1A5	8306	1.35927821317626	H3K27me3	0.376184834123223	0	0.726646577701248	Pfam	PF09302	XLF-Cernunnos, XRcc4-like factor, NHEJ component	IPR015381	XLF, N-terminal	NA
OG0000682_chr_1	14.4819026402771	20.0442129574447	0.13330835598282	1A5	8306	1.35927821317626	H3K27me3	0.376184834123223	0	0.726646577701248	PANTHER	PTHR32235	NON-HOMOLOGOUS END-JOINING FACTOR 1	-	-	NA
OG0000682_chr_1	14.4819026402771	20.0442129574447	0.13330835598282	1A5	8306	1.35927821317626	H3K27me3	0.376184834123223	0	0.726646577701248	Pfam	PF09302	XLF-Cernunnos, XRcc4-like factor, NHEJ component	IPR015381	XLF, N-terminal	NA
OG0000682_chr_1	14.4819026402771	20.0442129574447	0.13330835598282	1A5	8306	1.35927821317626	H3K27me3	0.376184834123223	0	0.726646577701248	Pfam	PF09302	XLF-Cernunnos, XRcc4-like factor, NHEJ component	IPR015381	XLF, N-terminal	NA
OG0000682_chr_1	14.4819026402771	20.0442129574447	0.13330835598282	1A5	8306	1.35927821317626	H3K4me2	0.101540355948048	0.0319905213270142	0.936861292239107	PANTHER	PTHR32235	NON-HOMOLOGOUS END-JOINING FACTOR 1	-	-	NA
OG0000682_chr_1	14.4819026402771	20.0442129574447	0.13330835598282	1A5	8306	1.35927821317626	H3K4me2	0.101540355948048	0.0319905213270142	0.936861292239107	PANTHER	PTHR32235	NON-HOMOLOGOUS END-JOINING FACTOR 1	-	-	NA
OG0000682_chr_1	14.4819026402771	20.0442129574447	0.13330835598282	1A5	8306	1.35927821317626	H3K4me2	0.101540355948048	0.0319905213270142	0.936861292239107	Pfam	PF09302	XLF-Cernunnos, XRcc4-like factor, NHEJ component	IPR015381	XLF, N-terminal	NA
OG0000682_chr_1	14.4819026402771	20.0442129574447	0.13330835598282	1A5	8306	1.35927821317626	H3K4me2	0.101540355948048	0.0319905213270142	0.936861292239107	Pfam	PF09302	XLF-Cernunnos, XRcc4-like factor, NHEJ component	IPR015381	XLF, N-terminal	NA
OG0000682_chr_1	14.4819026402771	20.0442129574447	0.13330835598282	1A5	8306	1.35927821317626	H3K4me2	0.101540355948048	0.0319905213270142	0.936861292239107	Pfam	PF09302	XLF-Cernunnos, XRcc4-like factor, NHEJ component	IPR015381	XLF, N-terminal	NA
OG0000682_chr_1	14.4819026402771	20.0442129574447	0.13330835598282	1A5	8306	1.35927821317626	H3K4me2	0.101540355948048	0.0319905213270142	0.936861292239107	PANTHER	PTHR32235	NON-HOMOLOGOUS END-JOINING FACTOR 1	-	-	NA
OG0000682_chr_1	14.4819026402771	20.0442129574447	0.13330835598282	1A5	8306	1.35927821317626	H3K4me2	0.101540355948048	0.0319905213270142	0.936861292239107	PANTHER	PTHR32235	NON-HOMOLOGOUS END-JOINING FACTOR 1	-	-	NA
OG0000682_chr_1	14.4819026402771	20.0442129574447	0.13330835598282	1A5	8306	1.35927821317626	H3K4me2	0.101540355948048	0.0319905213270142	0.936861292239107	PANTHER	PTHR32235	NON-HOMOLOGOUS END-JOINING FACTOR 1	-	-	NA
OG0000682_chr_1	14.4819026402771	20.0442129574447	0.13330835598282	1A5	8306	1.35927821317626	H3K4me2	0.101540355948048	0.0319905213270142	0.936861292239107	Pfam	PF09302	XLF-Cernunnos, XRcc4-like factor, NHEJ component	IPR015381	XLF, N-terminal	NA
OG0000682_chr_1	14.4819026402771	20.0442129574447	0.13330835598282	1A5	8306	1.35927821317626	H3K4me2	0.101540355948048	0.0319905213270142	0.936861292239107	PANTHER	PTHR32235	NON-HOMOLOGOUS END-JOINING FACTOR 1	-	-	NA
OG0000682_chr_1	14.4819026402771	20.0442129574447	0.13330835598282	1A5	8306	1.35927821317626	H3K4me2	0.101540355948048	0.0319905213270142	0.936861292239107	Pfam	PF09302	XLF-Cernunnos, XRcc4-like factor, NHEJ component	IPR015381	XLF, N-terminal	NA
OG0000682_chr_1	14.4819026402771	20.0442129574447	0.13330835598282	1A5	8306	1.35927821317626	H3K4me2	0.101540355948048	0.0319905213270142	0.936861292239107	Pfam	PF09302	XLF-Cernunnos, XRcc4-like factor, NHEJ component	IPR015381	XLF, N-terminal	NA
OG0000683_chr_1	24.4764123252026	28.6298872255791	0.0655917293662247	1A5	10299	1.1630321745212	H3K4me2	0.814764089570636	0.754365541327125	0.966718237047659	Pfam	PF10312	Conserved mid region of cactin	IPR018816	Splicing factor cactin, central domain	NA
OG0000683_chr_1	24.4764123252026	28.6298872255791	0.0655917293662247	1A5	10299	1.1630321745212	H3K4me2	0.814764089570636	0.754365541327125	0.966718237047659	Pfam	PF09732	Cactus-binding C-terminus of cactin protein	IPR019134	Splicing factor Cactin, C-terminal	NA
OG0000683_chr_1	24.4764123252026	28.6298872255791	0.0655917293662247	1A5	10299	1.1630321745212	H3K4me2	0.814764089570636	0.754365541327125	0.966718237047659	PANTHER	PTHR21737	POLYGLUTAMINE BINDING PROTEIN 1/MARVEL MEMBRANE-ASSOCIATING DOMAIN CONTAINING 3	-	-	NA
OG0000684_chr_1	20.8764359762547	19.7565439471265	-0.0228215265417283	1A5	13649	-1.05395368477435	H3K4me2	0.747098350641417	0	0.572377622377622	NA	NA	NA	NA	NA	NA
OG0000685_chr_1	17.2836987563893	13.6565027010769	-0.0960337048300965	1A5	15817	-1.24748032523788	H3K27me3	1	0	0.5	PANTHER	PTHR14097	OXIDOREDUCTASE HTATIP2	-	-	NA
OG0000685_chr_1	17.2836987563893	13.6565027010769	-0.0960337048300965	1A5	15817	-1.24748032523788	H3K27me3	1	0	0.5	SUPERFAMILY	SSF51735	NAD(P)-binding Rossmann-fold domains	IPR036291	NAD(P)-binding domain superfamily	NA
OG0000686_chr_1	38.4237573280448	26.7832330261556	-0.151975231375301	1A5	18297	-1.41897659249845	H3K4me2	0.236408822615719	0	0.808793969849246	NA	NA	NA	NA	NA	NA
OG0000702_chr_1	14.2559683310266	23.3722287282683	0.20345546672208	1A5	20229	1.59755370484754	H3K4me2	0.807647740440325	0	0.553205128205128	Pfam	PF04991	LicD family	IPR007074	LicD family	NA
OG0000702_chr_1	14.2559683310266	23.3722287282683	0.20345546672208	1A5	20229	1.59755370484754	H3K4me2	0.807647740440325	0	0.553205128205128	PANTHER	PTHR15407	FUKUTIN-RELATED	IPR009644	Ribitol-5-phosphate transferase FKTN-related	NA
OG0000702_chr_1	14.2559683310266	23.3722287282683	0.20345546672208	1A5	20229	1.59755370484754	H3K27me3	0.828804710875842	1	1.09361048126466	Pfam	PF04991	LicD family	IPR007074	LicD family	NA
OG0000702_chr_1	14.2559683310266	23.3722287282683	0.20345546672208	1A5	20229	1.59755370484754	H3K27me3	0.828804710875842	1	1.09361048126466	PANTHER	PTHR15407	FUKUTIN-RELATED	IPR009644	Ribitol-5-phosphate transferase FKTN-related	NA
OG0000703_chr_1	10.1437976638821	10.6749449090219	0.0202216218487865	1A5	18486	1.04766303742765	H3K4me2	1	0	0.5	NA	NA	NA	NA	NA	NA
OG0000704_chr_1	283.29611631581	296.775815783777	0.0201184961427335	1A5	14504	1.04741429338765	H3K4me2	0.73198270707814	0.598905394839718	0.92316475696058	SUPERFAMILY	SSF56112	Protein kinase-like (PK-like)	IPR011009	Protein kinase-like domain superfamily	NA
OG0000704_chr_1	283.29611631581	296.775815783777	0.0201184961427335	1A5	14504	1.04741429338765	H3K4me2	0.73198270707814	0.598905394839718	0.92316475696058	Pfam	PF00069	Protein kinase domain	IPR000719	Protein kinase domain	NA
OG0000704_chr_1	283.29611631581	296.775815783777	0.0201184961427335	1A5	14504	1.04741429338765	H3K4me2	0.73198270707814	0.598905394839718	0.92316475696058	Pfam	PF00069	Protein kinase domain	IPR000719	Protein kinase domain	NA
OG0000704_chr_1	283.29611631581	296.775815783777	0.0201184961427335	1A5	14504	1.04741429338765	H3K4me2	0.73198270707814	0.598905394839718	0.92316475696058	Pfam	PF08587	Ubiquitin associated domain (UBA)	IPR013896	Carbon catabolite-derepressing protein kinase, ubiquitin-associated domain	NA
OG0000704_chr_1	283.29611631581	296.775815783777	0.0201184961427335	1A5	14504	1.04741429338765	H3K4me2	0.73198270707814	0.598905394839718	0.92316475696058	Pfam	PF16579	Adenylate sensor of SNF1-like protein kinase	IPR032270	AMPK, C-terminal adenylate sensor domain	NA
OG0000704_chr_1	283.29611631581	296.775815783777	0.0201184961427335	1A5	14504	1.04741429338765	H3K4me2	0.73198270707814	0.598905394839718	0.92316475696058	Pfam	PF08587	Ubiquitin associated domain (UBA)	IPR013896	Carbon catabolite-derepressing protein kinase, ubiquitin-associated domain	NA
OG0000704_chr_1	283.29611631581	296.775815783777	0.0201184961427335	1A5	14504	1.04741429338765	H3K4me2	0.73198270707814	0.598905394839718	0.92316475696058	Pfam	PF16579	Adenylate sensor of SNF1-like protein kinase	IPR032270	AMPK, C-terminal adenylate sensor domain	NA
OG0000704_chr_1	283.29611631581	296.775815783777	0.0201184961427335	1A5	14504	1.04741429338765	H3K4me2	0.73198270707814	0.598905394839718	0.92316475696058	SUPERFAMILY	SSF103243	KA1-like	IPR028375	KA1 domain/Ssp2, C-terminal	NA
OG0000704_chr_1	283.29611631581	296.775815783777	0.0201184961427335	1A5	14504	1.04741429338765	H3K4me2	0.73198270707814	0.598905394839718	0.92316475696058	SUPERFAMILY	SSF56112	Protein kinase-like (PK-like)	IPR011009	Protein kinase-like domain superfamily	NA
OG0000704_chr_1	283.29611631581	296.775815783777	0.0201184961427335	1A5	14504	1.04741429338765	H3K4me2	0.73198270707814	0.598905394839718	0.92316475696058	Pfam	PF16579	Adenylate sensor of SNF1-like protein kinase	IPR032270	AMPK, C-terminal adenylate sensor domain	NA
OG0000704_chr_1	283.29611631581	296.775815783777	0.0201184961427335	1A5	14504	1.04741429338765	H3K4me2	0.73198270707814	0.598905394839718	0.92316475696058	SUPERFAMILY	SSF103243	KA1-like	IPR028375	KA1 domain/Ssp2, C-terminal	NA
OG0000704_chr_1	283.29611631581	296.775815783777	0.0201184961427335	1A5	14504	1.04741429338765	H3K4me2	0.73198270707814	0.598905394839718	0.92316475696058	SUPERFAMILY	SSF56112	Protein kinase-like (PK-like)	IPR011009	Protein kinase-like domain superfamily	NA
OG0000704_chr_1	283.29611631581	296.775815783777	0.0201184961427335	1A5	14504	1.04741429338765	H3K4me2	0.73198270707814	0.598905394839718	0.92316475696058	PANTHER	PTHR24346	MAP/MICROTUBULE AFFINITY-REGULATING KINASE	-	-	NA
OG0000704_chr_1	283.29611631581	296.775815783777	0.0201184961427335	1A5	14504	1.04741429338765	H3K4me2	0.73198270707814	0.598905394839718	0.92316475696058	PANTHER	PTHR24346	MAP/MICROTUBULE AFFINITY-REGULATING KINASE	-	-	NA
OG0000704_chr_1	283.29611631581	296.775815783777	0.0201184961427335	1A5	14504	1.04741429338765	H3K4me2	0.73198270707814	0.598905394839718	0.92316475696058	SUPERFAMILY	SSF103243	KA1-like	IPR028375	KA1 domain/Ssp2, C-terminal	NA
OG0000704_chr_1	283.29611631581	296.775815783777	0.0201184961427335	1A5	14504	1.04741429338765	H3K4me2	0.73198270707814	0.598905394839718	0.92316475696058	SUPERFAMILY	SSF103243	KA1-like	IPR028375	KA1 domain/Ssp2, C-terminal	NA
OG0000704_chr_1	283.29611631581	296.775815783777	0.0201184961427335	1A5	14504	1.04741429338765	H3K4me2	0.73198270707814	0.598905394839718	0.92316475696058	SUPERFAMILY	SSF103243	KA1-like	IPR028375	KA1 domain/Ssp2, C-terminal	NA
OG0000704_chr_1	283.29611631581	296.775815783777	0.0201184961427335	1A5	14504	1.04741429338765	H3K4me2	0.73198270707814	0.598905394839718	0.92316475696058	PANTHER	PTHR24346	MAP/MICROTUBULE AFFINITY-REGULATING KINASE	-	-	NA
OG0000704_chr_1	283.29611631581	296.775815783777	0.0201184961427335	1A5	14504	1.04741429338765	H3K4me2	0.73198270707814	0.598905394839718	0.92316475696058	Pfam	PF00069	Protein kinase domain	IPR000719	Protein kinase domain	NA
OG0000704_chr_1	283.29611631581	296.775815783777	0.0201184961427335	1A5	14504	1.04741429338765	H3K4me2	0.73198270707814	0.598905394839718	0.92316475696058	PANTHER	PTHR24346	MAP/MICROTUBULE AFFINITY-REGULATING KINASE	-	-	NA
OG0000704_chr_1	283.29611631581	296.775815783777	0.0201184961427335	1A5	14504	1.04741429338765	H3K4me2	0.73198270707814	0.598905394839718	0.92316475696058	Pfam	PF08587	Ubiquitin associated domain (UBA)	IPR013896	Carbon catabolite-derepressing protein kinase, ubiquitin-associated domain	NA
OG0000704_chr_1	283.29611631581	296.775815783777	0.0201184961427335	1A5	14504	1.04741429338765	H3K4me2	0.73198270707814	0.598905394839718	0.92316475696058	Pfam	PF16579	Adenylate sensor of SNF1-like protein kinase	IPR032270	AMPK, C-terminal adenylate sensor domain	NA
OG0000704_chr_1	283.29611631581	296.775815783777	0.0201184961427335	1A5	14504	1.04741429338765	H3K4me2	0.73198270707814	0.598905394839718	0.92316475696058	SUPERFAMILY	SSF103243	KA1-like	IPR028375	KA1 domain/Ssp2, C-terminal	NA
OG0000704_chr_1	283.29611631581	296.775815783777	0.0201184961427335	1A5	14504	1.04741429338765	H3K4me2	0.73198270707814	0.598905394839718	0.92316475696058	SUPERFAMILY	SSF103243	KA1-like	IPR028375	KA1 domain/Ssp2, C-terminal	NA
OG0000704_chr_1	283.29611631581	296.775815783777	0.0201184961427335	1A5	14504	1.04741429338765	H3K4me2	0.73198270707814	0.598905394839718	0.92316475696058	PANTHER	PTHR24346	MAP/MICROTUBULE AFFINITY-REGULATING KINASE	-	-	NA
OG0000704_chr_1	283.29611631581	296.775815783777	0.0201184961427335	1A5	14504	1.04741429338765	H3K4me2	0.73198270707814	0.598905394839718	0.92316475696058	SUPERFAMILY	SSF56112	Protein kinase-like (PK-like)	IPR011009	Protein kinase-like domain superfamily	NA
OG0000704_chr_1	283.29611631581	296.775815783777	0.0201184961427335	1A5	14504	1.04741429338765	H3K4me2	0.73198270707814	0.598905394839718	0.92316475696058	SUPERFAMILY	SSF56112	Protein kinase-like (PK-like)	IPR011009	Protein kinase-like domain superfamily	NA
OG0000704_chr_1	283.29611631581	296.775815783777	0.0201184961427335	1A5	14504	1.04741429338765	H3K4me2	0.73198270707814	0.598905394839718	0.92316475696058	Pfam	PF08587	Ubiquitin associated domain (UBA)	IPR013896	Carbon catabolite-derepressing protein kinase, ubiquitin-associated domain	NA
OG0000704_chr_1	283.29611631581	296.775815783777	0.0201184961427335	1A5	14504	1.04741429338765	H3K4me2	0.73198270707814	0.598905394839718	0.92316475696058	Pfam	PF08587	Ubiquitin associated domain (UBA)	IPR013896	Carbon catabolite-derepressing protein kinase, ubiquitin-associated domain	NA
OG0000704_chr_1	283.29611631581	296.775815783777	0.0201184961427335	1A5	14504	1.04741429338765	H3K4me2	0.73198270707814	0.598905394839718	0.92316475696058	Pfam	PF08587	Ubiquitin associated domain (UBA)	IPR013896	Carbon catabolite-derepressing protein kinase, ubiquitin-associated domain	NA
OG0000704_chr_1	283.29611631581	296.775815783777	0.0201184961427335	1A5	14504	1.04741429338765	H3K4me2	0.73198270707814	0.598905394839718	0.92316475696058	Pfam	PF00069	Protein kinase domain	IPR000719	Protein kinase domain	NA
OG0000704_chr_1	283.29611631581	296.775815783777	0.0201184961427335	1A5	14504	1.04741429338765	H3K4me2	0.73198270707814	0.598905394839718	0.92316475696058	Pfam	PF16579	Adenylate sensor of SNF1-like protein kinase	IPR032270	AMPK, C-terminal adenylate sensor domain	NA
OG0000704_chr_1	283.29611631581	296.775815783777	0.0201184961427335	1A5	14504	1.04741429338765	H3K4me2	0.73198270707814	0.598905394839718	0.92316475696058	Pfam	PF00069	Protein kinase domain	IPR000719	Protein kinase domain	NA
OG0000704_chr_1	283.29611631581	296.775815783777	0.0201184961427335	1A5	14504	1.04741429338765	H3K4me2	0.73198270707814	0.598905394839718	0.92316475696058	Pfam	PF08587	Ubiquitin associated domain (UBA)	IPR013896	Carbon catabolite-derepressing protein kinase, ubiquitin-associated domain	NA
OG0000704_chr_1	283.29611631581	296.775815783777	0.0201184961427335	1A5	14504	1.04741429338765	H3K4me2	0.73198270707814	0.598905394839718	0.92316475696058	Pfam	PF16579	Adenylate sensor of SNF1-like protein kinase	IPR032270	AMPK, C-terminal adenylate sensor domain	NA
OG0000704_chr_1	283.29611631581	296.775815783777	0.0201184961427335	1A5	14504	1.04741429338765	H3K4me2	0.73198270707814	0.598905394839718	0.92316475696058	Pfam	PF00069	Protein kinase domain	IPR000719	Protein kinase domain	NA
OG0000704_chr_1	283.29611631581	296.775815783777	0.0201184961427335	1A5	14504	1.04741429338765	H3K4me2	0.73198270707814	0.598905394839718	0.92316475696058	Pfam	PF16579	Adenylate sensor of SNF1-like protein kinase	IPR032270	AMPK, C-terminal adenylate sensor domain	NA
OG0000704_chr_1	283.29611631581	296.775815783777	0.0201184961427335	1A5	14504	1.04741429338765	H3K4me2	0.73198270707814	0.598905394839718	0.92316475696058	Pfam	PF00069	Protein kinase domain	IPR000719	Protein kinase domain	NA
OG0000704_chr_1	283.29611631581	296.775815783777	0.0201184961427335	1A5	14504	1.04741429338765	H3K4me2	0.73198270707814	0.598905394839718	0.92316475696058	PANTHER	PTHR24346	MAP/MICROTUBULE AFFINITY-REGULATING KINASE	-	-	NA
OG0000704_chr_1	283.29611631581	296.775815783777	0.0201184961427335	1A5	14504	1.04741429338765	H3K4me2	0.73198270707814	0.598905394839718	0.92316475696058	PANTHER	PTHR24346	MAP/MICROTUBULE AFFINITY-REGULATING KINASE	-	-	NA
OG0000704_chr_1	283.29611631581	296.775815783777	0.0201184961427335	1A5	14504	1.04741429338765	H3K4me2	0.73198270707814	0.598905394839718	0.92316475696058	SUPERFAMILY	SSF56112	Protein kinase-like (PK-like)	IPR011009	Protein kinase-like domain superfamily	NA
OG0000704_chr_1	283.29611631581	296.775815783777	0.0201184961427335	1A5	14504	1.04741429338765	H3K4me2	0.73198270707814	0.598905394839718	0.92316475696058	SUPERFAMILY	SSF56112	Protein kinase-like (PK-like)	IPR011009	Protein kinase-like domain superfamily	NA
OG0000704_chr_1	283.29611631581	296.775815783777	0.0201184961427335	1A5	14504	1.04741429338765	H3K27me3	0.313135261923378	0.427677873338546	1.08722834176838	SUPERFAMILY	SSF56112	Protein kinase-like (PK-like)	IPR011009	Protein kinase-like domain superfamily	NA
OG0000704_chr_1	283.29611631581	296.775815783777	0.0201184961427335	1A5	14504	1.04741429338765	H3K27me3	0.313135261923378	0.427677873338546	1.08722834176838	Pfam	PF00069	Protein kinase domain	IPR000719	Protein kinase domain	NA
OG0000704_chr_1	283.29611631581	296.775815783777	0.0201184961427335	1A5	14504	1.04741429338765	H3K27me3	0.313135261923378	0.427677873338546	1.08722834176838	Pfam	PF00069	Protein kinase domain	IPR000719	Protein kinase domain	NA
OG0000704_chr_1	283.29611631581	296.775815783777	0.0201184961427335	1A5	14504	1.04741429338765	H3K27me3	0.313135261923378	0.427677873338546	1.08722834176838	Pfam	PF08587	Ubiquitin associated domain (UBA)	IPR013896	Carbon catabolite-derepressing protein kinase, ubiquitin-associated domain	NA
OG0000704_chr_1	283.29611631581	296.775815783777	0.0201184961427335	1A5	14504	1.04741429338765	H3K27me3	0.313135261923378	0.427677873338546	1.08722834176838	Pfam	PF16579	Adenylate sensor of SNF1-like protein kinase	IPR032270	AMPK, C-terminal adenylate sensor domain	NA
OG0000704_chr_1	283.29611631581	296.775815783777	0.0201184961427335	1A5	14504	1.04741429338765	H3K27me3	0.313135261923378	0.427677873338546	1.08722834176838	Pfam	PF08587	Ubiquitin associated domain (UBA)	IPR013896	Carbon catabolite-derepressing protein kinase, ubiquitin-associated domain	NA
OG0000704_chr_1	283.29611631581	296.775815783777	0.0201184961427335	1A5	14504	1.04741429338765	H3K27me3	0.313135261923378	0.427677873338546	1.08722834176838	Pfam	PF16579	Adenylate sensor of SNF1-like protein kinase	IPR032270	AMPK, C-terminal adenylate sensor domain	NA
OG0000704_chr_1	283.29611631581	296.775815783777	0.0201184961427335	1A5	14504	1.04741429338765	H3K27me3	0.313135261923378	0.427677873338546	1.08722834176838	SUPERFAMILY	SSF103243	KA1-like	IPR028375	KA1 domain/Ssp2, C-terminal	NA
OG0000704_chr_1	283.29611631581	296.775815783777	0.0201184961427335	1A5	14504	1.04741429338765	H3K27me3	0.313135261923378	0.427677873338546	1.08722834176838	SUPERFAMILY	SSF56112	Protein kinase-like (PK-like)	IPR011009	Protein kinase-like domain superfamily	NA
OG0000704_chr_1	283.29611631581	296.775815783777	0.0201184961427335	1A5	14504	1.04741429338765	H3K27me3	0.313135261923378	0.427677873338546	1.08722834176838	Pfam	PF16579	Adenylate sensor of SNF1-like protein kinase	IPR032270	AMPK, C-terminal adenylate sensor domain	NA
OG0000704_chr_1	283.29611631581	296.775815783777	0.0201184961427335	1A5	14504	1.04741429338765	H3K27me3	0.313135261923378	0.427677873338546	1.08722834176838	SUPERFAMILY	SSF103243	KA1-like	IPR028375	KA1 domain/Ssp2, C-terminal	NA
OG0000704_chr_1	283.29611631581	296.775815783777	0.0201184961427335	1A5	14504	1.04741429338765	H3K27me3	0.313135261923378	0.427677873338546	1.08722834176838	SUPERFAMILY	SSF56112	Protein kinase-like (PK-like)	IPR011009	Protein kinase-like domain superfamily	NA
OG0000704_chr_1	283.29611631581	296.775815783777	0.0201184961427335	1A5	14504	1.04741429338765	H3K27me3	0.313135261923378	0.427677873338546	1.08722834176838	PANTHER	PTHR24346	MAP/MICROTUBULE AFFINITY-REGULATING KINASE	-	-	NA
OG0000704_chr_1	283.29611631581	296.775815783777	0.0201184961427335	1A5	14504	1.04741429338765	H3K27me3	0.313135261923378	0.427677873338546	1.08722834176838	PANTHER	PTHR24346	MAP/MICROTUBULE AFFINITY-REGULATING KINASE	-	-	NA
OG0000704_chr_1	283.29611631581	296.775815783777	0.0201184961427335	1A5	14504	1.04741429338765	H3K27me3	0.313135261923378	0.427677873338546	1.08722834176838	SUPERFAMILY	SSF103243	KA1-like	IPR028375	KA1 domain/Ssp2, C-terminal	NA
OG0000704_chr_1	283.29611631581	296.775815783777	0.0201184961427335	1A5	14504	1.04741429338765	H3K27me3	0.313135261923378	0.427677873338546	1.08722834176838	SUPERFAMILY	SSF103243	KA1-like	IPR028375	KA1 domain/Ssp2, C-terminal	NA
OG0000704_chr_1	283.29611631581	296.775815783777	0.0201184961427335	1A5	14504	1.04741429338765	H3K27me3	0.313135261923378	0.427677873338546	1.08722834176838	SUPERFAMILY	SSF103243	KA1-like	IPR028375	KA1 domain/Ssp2, C-terminal	NA
OG0000704_chr_1	283.29611631581	296.775815783777	0.0201184961427335	1A5	14504	1.04741429338765	H3K27me3	0.313135261923378	0.427677873338546	1.08722834176838	PANTHER	PTHR24346	MAP/MICROTUBULE AFFINITY-REGULATING KINASE	-	-	NA
OG0000704_chr_1	283.29611631581	296.775815783777	0.0201184961427335	1A5	14504	1.04741429338765	H3K27me3	0.313135261923378	0.427677873338546	1.08722834176838	Pfam	PF00069	Protein kinase domain	IPR000719	Protein kinase domain	NA
OG0000704_chr_1	283.29611631581	296.775815783777	0.0201184961427335	1A5	14504	1.04741429338765	H3K27me3	0.313135261923378	0.427677873338546	1.08722834176838	PANTHER	PTHR24346	MAP/MICROTUBULE AFFINITY-REGULATING KINASE	-	-	NA
OG0000704_chr_1	283.29611631581	296.775815783777	0.0201184961427335	1A5	14504	1.04741429338765	H3K27me3	0.313135261923378	0.427677873338546	1.08722834176838	Pfam	PF08587	Ubiquitin associated domain (UBA)	IPR013896	Carbon catabolite-derepressing protein kinase, ubiquitin-associated domain	NA
OG0000704_chr_1	283.29611631581	296.775815783777	0.0201184961427335	1A5	14504	1.04741429338765	H3K27me3	0.313135261923378	0.427677873338546	1.08722834176838	Pfam	PF16579	Adenylate sensor of SNF1-like protein kinase	IPR032270	AMPK, C-terminal adenylate sensor domain	NA
OG0000704_chr_1	283.29611631581	296.775815783777	0.0201184961427335	1A5	14504	1.04741429338765	H3K27me3	0.313135261923378	0.427677873338546	1.08722834176838	SUPERFAMILY	SSF103243	KA1-like	IPR028375	KA1 domain/Ssp2, C-terminal	NA
OG0000704_chr_1	283.29611631581	296.775815783777	0.0201184961427335	1A5	14504	1.04741429338765	H3K27me3	0.313135261923378	0.427677873338546	1.08722834176838	SUPERFAMILY	SSF103243	KA1-like	IPR028375	KA1 domain/Ssp2, C-terminal	NA
OG0000704_chr_1	283.29611631581	296.775815783777	0.0201184961427335	1A5	14504	1.04741429338765	H3K27me3	0.313135261923378	0.427677873338546	1.08722834176838	PANTHER	PTHR24346	MAP/MICROTUBULE AFFINITY-REGULATING KINASE	-	-	NA
OG0000704_chr_1	283.29611631581	296.775815783777	0.0201184961427335	1A5	14504	1.04741429338765	H3K27me3	0.313135261923378	0.427677873338546	1.08722834176838	SUPERFAMILY	SSF56112	Protein kinase-like (PK-like)	IPR011009	Protein kinase-like domain superfamily	NA
OG0000704_chr_1	283.29611631581	296.775815783777	0.0201184961427335	1A5	14504	1.04741429338765	H3K27me3	0.313135261923378	0.427677873338546	1.08722834176838	SUPERFAMILY	SSF56112	Protein kinase-like (PK-like)	IPR011009	Protein kinase-like domain superfamily	NA
OG0000704_chr_1	283.29611631581	296.775815783777	0.0201184961427335	1A5	14504	1.04741429338765	H3K27me3	0.313135261923378	0.427677873338546	1.08722834176838	Pfam	PF08587	Ubiquitin associated domain (UBA)	IPR013896	Carbon catabolite-derepressing protein kinase, ubiquitin-associated domain	NA
OG0000704_chr_1	283.29611631581	296.775815783777	0.0201184961427335	1A5	14504	1.04741429338765	H3K27me3	0.313135261923378	0.427677873338546	1.08722834176838	Pfam	PF08587	Ubiquitin associated domain (UBA)	IPR013896	Carbon catabolite-derepressing protein kinase, ubiquitin-associated domain	NA
OG0000704_chr_1	283.29611631581	296.775815783777	0.0201184961427335	1A5	14504	1.04741429338765	H3K27me3	0.313135261923378	0.427677873338546	1.08722834176838	Pfam	PF08587	Ubiquitin associated domain (UBA)	IPR013896	Carbon catabolite-derepressing protein kinase, ubiquitin-associated domain	NA
OG0000704_chr_1	283.29611631581	296.775815783777	0.0201184961427335	1A5	14504	1.04741429338765	H3K27me3	0.313135261923378	0.427677873338546	1.08722834176838	Pfam	PF00069	Protein kinase domain	IPR000719	Protein kinase domain	NA
OG0000704_chr_1	283.29611631581	296.775815783777	0.0201184961427335	1A5	14504	1.04741429338765	H3K27me3	0.313135261923378	0.427677873338546	1.08722834176838	Pfam	PF16579	Adenylate sensor of SNF1-like protein kinase	IPR032270	AMPK, C-terminal adenylate sensor domain	NA
OG0000704_chr_1	283.29611631581	296.775815783777	0.0201184961427335	1A5	14504	1.04741429338765	H3K27me3	0.313135261923378	0.427677873338546	1.08722834176838	Pfam	PF00069	Protein kinase domain	IPR000719	Protein kinase domain	NA
OG0000704_chr_1	283.29611631581	296.775815783777	0.0201184961427335	1A5	14504	1.04741429338765	H3K27me3	0.313135261923378	0.427677873338546	1.08722834176838	Pfam	PF08587	Ubiquitin associated domain (UBA)	IPR013896	Carbon catabolite-derepressing protein kinase, ubiquitin-associated domain	NA
OG0000704_chr_1	283.29611631581	296.775815783777	0.0201184961427335	1A5	14504	1.04741429338765	H3K27me3	0.313135261923378	0.427677873338546	1.08722834176838	Pfam	PF16579	Adenylate sensor of SNF1-like protein kinase	IPR032270	AMPK, C-terminal adenylate sensor domain	NA
OG0000704_chr_1	283.29611631581	296.775815783777	0.0201184961427335	1A5	14504	1.04741429338765	H3K27me3	0.313135261923378	0.427677873338546	1.08722834176838	Pfam	PF00069	Protein kinase domain	IPR000719	Protein kinase domain	NA
OG0000704_chr_1	283.29611631581	296.775815783777	0.0201184961427335	1A5	14504	1.04741429338765	H3K27me3	0.313135261923378	0.427677873338546	1.08722834176838	Pfam	PF16579	Adenylate sensor of SNF1-like protein kinase	IPR032270	AMPK, C-terminal adenylate sensor domain	NA
OG0000704_chr_1	283.29611631581	296.775815783777	0.0201184961427335	1A5	14504	1.04741429338765	H3K27me3	0.313135261923378	0.427677873338546	1.08722834176838	Pfam	PF00069	Protein kinase domain	IPR000719	Protein kinase domain	NA
OG0000704_chr_1	283.29611631581	296.775815783777	0.0201184961427335	1A5	14504	1.04741429338765	H3K27me3	0.313135261923378	0.427677873338546	1.08722834176838	PANTHER	PTHR24346	MAP/MICROTUBULE AFFINITY-REGULATING KINASE	-	-	NA
OG0000704_chr_1	283.29611631581	296.775815783777	0.0201184961427335	1A5	14504	1.04741429338765	H3K27me3	0.313135261923378	0.427677873338546	1.08722834176838	PANTHER	PTHR24346	MAP/MICROTUBULE AFFINITY-REGULATING KINASE	-	-	NA
OG0000704_chr_1	283.29611631581	296.775815783777	0.0201184961427335	1A5	14504	1.04741429338765	H3K27me3	0.313135261923378	0.427677873338546	1.08722834176838	SUPERFAMILY	SSF56112	Protein kinase-like (PK-like)	IPR011009	Protein kinase-like domain superfamily	NA
OG0000704_chr_1	283.29611631581	296.775815783777	0.0201184961427335	1A5	14504	1.04741429338765	H3K27me3	0.313135261923378	0.427677873338546	1.08722834176838	SUPERFAMILY	SSF56112	Protein kinase-like (PK-like)	IPR011009	Protein kinase-like domain superfamily	NA
OG0000705_chr_1	58.8920905992515	24.5692718272472	-0.369651112698184	1A5	9838	-2.34234635244595	H3K4me2	0.565365582997074	0	0.638828405876526	NA	NA	NA	NA	NA	NA
OG0000706_chr_1	56.1801830490049	60.4200235348933	0.0310644372032456	1A5	6559	1.07414877427473	H3K4me2	1	0	0.5	NA	NA	NA	NA	NA	NA
OG0000707_chr_1	297.403185854412	397.854848961555	0.126011420726182	1A5	700	1.33663066572001	H3K4me2	0.850848250052223	1	1.08058561794224	SUPERFAMILY	SSF53448	Nucleotide-diphospho-sugar transferases	IPR029044	Nucleotide-diphospho-sugar transferases	NA
OG0000707_chr_1	297.403185854412	397.854848961555	0.126011420726182	1A5	700	1.33663066572001	H3K4me2	0.850848250052223	1	1.08058561794224	Pfam	PF01644	Chitin synthase	IPR004834	Fungal chitin synthase	NA
OG0000707_chr_1	297.403185854412	397.854848961555	0.126011420726182	1A5	700	1.33663066572001	H3K4me2	0.850848250052223	1	1.08058561794224	Pfam	PF08407	Chitin synthase N-terminal	IPR013616	Chitin synthase N-terminal	NA
OG0000707_chr_1	297.403185854412	397.854848961555	0.126011420726182	1A5	700	1.33663066572001	H3K4me2	0.850848250052223	1	1.08058561794224	Pfam	PF01644	Chitin synthase	IPR004834	Fungal chitin synthase	NA
OG0000707_chr_1	297.403185854412	397.854848961555	0.126011420726182	1A5	700	1.33663066572001	H3K4me2	0.850848250052223	1	1.08058561794224	SUPERFAMILY	SSF53448	Nucleotide-diphospho-sugar transferases	IPR029044	Nucleotide-diphospho-sugar transferases	NA
OG0000707_chr_1	297.403185854412	397.854848961555	0.126011420726182	1A5	700	1.33663066572001	H3K4me2	0.850848250052223	1	1.08058561794224	SUPERFAMILY	SSF53448	Nucleotide-diphospho-sugar transferases	IPR029044	Nucleotide-diphospho-sugar transferases	NA
OG0000707_chr_1	297.403185854412	397.854848961555	0.126011420726182	1A5	700	1.33663066572001	H3K4me2	0.850848250052223	1	1.08058561794224	PANTHER	PTHR22914	CHITIN SYNTHASE	IPR004835	Chitin synthase	NA
OG0000707_chr_1	297.403185854412	397.854848961555	0.126011420726182	1A5	700	1.33663066572001	H3K4me2	0.850848250052223	1	1.08058561794224	Pfam	PF08407	Chitin synthase N-terminal	IPR013616	Chitin synthase N-terminal	NA
OG0000707_chr_1	297.403185854412	397.854848961555	0.126011420726182	1A5	700	1.33663066572001	H3K4me2	0.850848250052223	1	1.08058561794224	Pfam	PF08407	Chitin synthase N-terminal	IPR013616	Chitin synthase N-terminal	NA
OG0000707_chr_1	297.403185854412	397.854848961555	0.126011420726182	1A5	700	1.33663066572001	H3K4me2	0.850848250052223	1	1.08058561794224	PANTHER	PTHR22914	CHITIN SYNTHASE	IPR004835	Chitin synthase	NA
OG0000707_chr_1	297.403185854412	397.854848961555	0.126011420726182	1A5	700	1.33663066572001	H3K4me2	0.850848250052223	1	1.08058561794224	SUPERFAMILY	SSF53448	Nucleotide-diphospho-sugar transferases	IPR029044	Nucleotide-diphospho-sugar transferases	NA
OG0000707_chr_1	297.403185854412	397.854848961555	0.126011420726182	1A5	700	1.33663066572001	H3K4me2	0.850848250052223	1	1.08058561794224	Pfam	PF01644	Chitin synthase	IPR004834	Fungal chitin synthase	NA
OG0000707_chr_1	297.403185854412	397.854848961555	0.126011420726182	1A5	700	1.33663066572001	H3K4me2	0.850848250052223	1	1.08058561794224	PANTHER	PTHR22914	CHITIN SYNTHASE	IPR004835	Chitin synthase	NA
OG0000707_chr_1	297.403185854412	397.854848961555	0.126011420726182	1A5	700	1.33663066572001	H3K4me2	0.850848250052223	1	1.08058561794224	Pfam	PF08407	Chitin synthase N-terminal	IPR013616	Chitin synthase N-terminal	NA
OG0000707_chr_1	297.403185854412	397.854848961555	0.126011420726182	1A5	700	1.33663066572001	H3K4me2	0.850848250052223	1	1.08058561794224	PANTHER	PTHR22914	CHITIN SYNTHASE	IPR004835	Chitin synthase	NA
OG0000707_chr_1	297.403185854412	397.854848961555	0.126011420726182	1A5	700	1.33663066572001	H3K4me2	0.850848250052223	1	1.08058561794224	Pfam	PF01644	Chitin synthase	IPR004834	Fungal chitin synthase	NA
OG0000709_chr_1	0.156333236119451	0.16811862315555	0.0044039392733358	1A5	5503	1.0101920334623	H3K27me3	0.422903924111382	0.689028213166144	1.18702899369749	NA	NA	NA	NA	NA	NA
OG0000709_chr_1	0.156333236119451	0.16811862315555	0.0044039392733358	1A5	5503	1.0101920334623	H3K4me2	1	0	0.5	NA	NA	NA	NA	NA	NA
OG0000710_chr_1	161.200060141896	120.485543869739	-0.125526408619292	1A5	8307	-1.3351387743369	H3K4me2	0.962720836139762	0.91249186727391	0.974408500719521	SUPERFAMILY	SSF51735	NAD(P)-binding Rossmann-fold domains	IPR036291	NAD(P)-binding domain superfamily	NA
OG0000710_chr_1	161.200060141896	120.485543869739	-0.125526408619292	1A5	8307	-1.3351387743369	H3K4me2	0.962720836139762	0.91249186727391	0.974408500719521	Pfam	PF01268	Formate--tetrahydrofolate ligase	IPR000559	Formate-tetrahydrofolate ligase, FTHFS	NA
OG0000710_chr_1	161.200060141896	120.485543869739	-0.125526408619292	1A5	8307	-1.3351387743369	H3K4me2	0.962720836139762	0.91249186727391	0.974408500719521	SUPERFAMILY	SSF51735	NAD(P)-binding Rossmann-fold domains	IPR036291	NAD(P)-binding domain superfamily	NA
OG0000710_chr_1	161.200060141896	120.485543869739	-0.125526408619292	1A5	8307	-1.3351387743369	H3K4me2	0.962720836139762	0.91249186727391	0.974408500719521	SUPERFAMILY	SSF52540	P-loop containing nucleoside triphosphate hydrolases	IPR027417	P-loop containing nucleoside triphosphate hydrolase	NA
OG0000710_chr_1	161.200060141896	120.485543869739	-0.125526408619292	1A5	8307	-1.3351387743369	H3K4me2	0.962720836139762	0.91249186727391	0.974408500719521	Pfam	PF02882	Tetrahydrofolate dehydrogenase/cyclohydrolase, NAD(P)-binding domain	IPR020631	Tetrahydrofolate dehydrogenase/cyclohydrolase, NAD(P)-binding domain	NA
OG0000710_chr_1	161.200060141896	120.485543869739	-0.125526408619292	1A5	8307	-1.3351387743369	H3K4me2	0.962720836139762	0.91249186727391	0.974408500719521	Pfam	PF00763	Tetrahydrofolate dehydrogenase/cyclohydrolase, catalytic domain	IPR020630	Tetrahydrofolate dehydrogenase/cyclohydrolase, catalytic domain	NA
OG0000710_chr_1	161.200060141896	120.485543869739	-0.125526408619292	1A5	8307	-1.3351387743369	H3K4me2	0.962720836139762	0.91249186727391	0.974408500719521	Pfam	PF00763	Tetrahydrofolate dehydrogenase/cyclohydrolase, catalytic domain	IPR020630	Tetrahydrofolate dehydrogenase/cyclohydrolase, catalytic domain	NA
OG0000710_chr_1	161.200060141896	120.485543869739	-0.125526408619292	1A5	8307	-1.3351387743369	H3K4me2	0.962720836139762	0.91249186727391	0.974408500719521	PANTHER	PTHR48099	C-1-TETRAHYDROFOLATE SYNTHASE, CYTOPLASMIC-RELATED	-	-	NA
OG0000710_chr_1	161.200060141896	120.485543869739	-0.125526408619292	1A5	8307	-1.3351387743369	H3K4me2	0.962720836139762	0.91249186727391	0.974408500719521	Pfam	PF01268	Formate--tetrahydrofolate ligase	IPR000559	Formate-tetrahydrofolate ligase, FTHFS	NA
OG0000710_chr_1	161.200060141896	120.485543869739	-0.125526408619292	1A5	8307	-1.3351387743369	H3K4me2	0.962720836139762	0.91249186727391	0.974408500719521	PANTHER	PTHR48099	C-1-TETRAHYDROFOLATE SYNTHASE, CYTOPLASMIC-RELATED	-	-	NA
OG0000710_chr_1	161.200060141896	120.485543869739	-0.125526408619292	1A5	8307	-1.3351387743369	H3K4me2	0.962720836139762	0.91249186727391	0.974408500719521	SUPERFAMILY	SSF53223	Aminoacid dehydrogenase-like, N-terminal domain	IPR046346	Aminoacid dehydrogenase-like, N-terminal domain superfamily	NA
OG0000710_chr_1	161.200060141896	120.485543869739	-0.125526408619292	1A5	8307	-1.3351387743369	H3K4me2	0.962720836139762	0.91249186727391	0.974408500719521	Pfam	PF00763	Tetrahydrofolate dehydrogenase/cyclohydrolase, catalytic domain	IPR020630	Tetrahydrofolate dehydrogenase/cyclohydrolase, catalytic domain	NA
OG0000710_chr_1	161.200060141896	120.485543869739	-0.125526408619292	1A5	8307	-1.3351387743369	H3K4me2	0.962720836139762	0.91249186727391	0.974408500719521	SUPERFAMILY	SSF53223	Aminoacid dehydrogenase-like, N-terminal domain	IPR046346	Aminoacid dehydrogenase-like, N-terminal domain superfamily	NA
OG0000710_chr_1	161.200060141896	120.485543869739	-0.125526408619292	1A5	8307	-1.3351387743369	H3K4me2	0.962720836139762	0.91249186727391	0.974408500719521	PANTHER	PTHR48099	C-1-TETRAHYDROFOLATE SYNTHASE, CYTOPLASMIC-RELATED	-	-	NA
OG0000710_chr_1	161.200060141896	120.485543869739	-0.125526408619292	1A5	8307	-1.3351387743369	H3K4me2	0.962720836139762	0.91249186727391	0.974408500719521	SUPERFAMILY	SSF52540	P-loop containing nucleoside triphosphate hydrolases	IPR027417	P-loop containing nucleoside triphosphate hydrolase	NA
OG0000710_chr_1	161.200060141896	120.485543869739	-0.125526408619292	1A5	8307	-1.3351387743369	H3K4me2	0.962720836139762	0.91249186727391	0.974408500719521	SUPERFAMILY	SSF53223	Aminoacid dehydrogenase-like, N-terminal domain	IPR046346	Aminoacid dehydrogenase-like, N-terminal domain superfamily	NA
OG0000710_chr_1	161.200060141896	120.485543869739	-0.125526408619292	1A5	8307	-1.3351387743369	H3K4me2	0.962720836139762	0.91249186727391	0.974408500719521	Pfam	PF01268	Formate--tetrahydrofolate ligase	IPR000559	Formate-tetrahydrofolate ligase, FTHFS	NA
OG0000710_chr_1	161.200060141896	120.485543869739	-0.125526408619292	1A5	8307	-1.3351387743369	H3K4me2	0.962720836139762	0.91249186727391	0.974408500719521	Pfam	PF02882	Tetrahydrofolate dehydrogenase/cyclohydrolase, NAD(P)-binding domain	IPR020631	Tetrahydrofolate dehydrogenase/cyclohydrolase, NAD(P)-binding domain	NA
OG0000710_chr_1	161.200060141896	120.485543869739	-0.125526408619292	1A5	8307	-1.3351387743369	H3K4me2	0.962720836139762	0.91249186727391	0.974408500719521	Pfam	PF00763	Tetrahydrofolate dehydrogenase/cyclohydrolase, catalytic domain	IPR020630	Tetrahydrofolate dehydrogenase/cyclohydrolase, catalytic domain	NA
OG0000710_chr_1	161.200060141896	120.485543869739	-0.125526408619292	1A5	8307	-1.3351387743369	H3K4me2	0.962720836139762	0.91249186727391	0.974408500719521	SUPERFAMILY	SSF51735	NAD(P)-binding Rossmann-fold domains	IPR036291	NAD(P)-binding domain superfamily	NA
OG0000710_chr_1	161.200060141896	120.485543869739	-0.125526408619292	1A5	8307	-1.3351387743369	H3K4me2	0.962720836139762	0.91249186727391	0.974408500719521	SUPERFAMILY	SSF52540	P-loop containing nucleoside triphosphate hydrolases	IPR027417	P-loop containing nucleoside triphosphate hydrolase	NA
OG0000710_chr_1	161.200060141896	120.485543869739	-0.125526408619292	1A5	8307	-1.3351387743369	H3K4me2	0.962720836139762	0.91249186727391	0.974408500719521	SUPERFAMILY	SSF53223	Aminoacid dehydrogenase-like, N-terminal domain	IPR046346	Aminoacid dehydrogenase-like, N-terminal domain superfamily	NA
OG0000710_chr_1	161.200060141896	120.485543869739	-0.125526408619292	1A5	8307	-1.3351387743369	H3K4me2	0.962720836139762	0.91249186727391	0.974408500719521	Pfam	PF02882	Tetrahydrofolate dehydrogenase/cyclohydrolase, NAD(P)-binding domain	IPR020631	Tetrahydrofolate dehydrogenase/cyclohydrolase, NAD(P)-binding domain	NA
OG0000710_chr_1	161.200060141896	120.485543869739	-0.125526408619292	1A5	8307	-1.3351387743369	H3K4me2	0.962720836139762	0.91249186727391	0.974408500719521	Pfam	PF02882	Tetrahydrofolate dehydrogenase/cyclohydrolase, NAD(P)-binding domain	IPR020631	Tetrahydrofolate dehydrogenase/cyclohydrolase, NAD(P)-binding domain	NA
OG0000710_chr_1	161.200060141896	120.485543869739	-0.125526408619292	1A5	8307	-1.3351387743369	H3K4me2	0.962720836139762	0.91249186727391	0.974408500719521	Pfam	PF01268	Formate--tetrahydrofolate ligase	IPR000559	Formate-tetrahydrofolate ligase, FTHFS	NA
OG0000710_chr_1	161.200060141896	120.485543869739	-0.125526408619292	1A5	8307	-1.3351387743369	H3K4me2	0.962720836139762	0.91249186727391	0.974408500719521	SUPERFAMILY	SSF51735	NAD(P)-binding Rossmann-fold domains	IPR036291	NAD(P)-binding domain superfamily	NA
OG0000710_chr_1	161.200060141896	120.485543869739	-0.125526408619292	1A5	8307	-1.3351387743369	H3K4me2	0.962720836139762	0.91249186727391	0.974408500719521	SUPERFAMILY	SSF52540	P-loop containing nucleoside triphosphate hydrolases	IPR027417	P-loop containing nucleoside triphosphate hydrolase	NA
OG0000710_chr_1	161.200060141896	120.485543869739	-0.125526408619292	1A5	8307	-1.3351387743369	H3K4me2	0.962720836139762	0.91249186727391	0.974408500719521	PANTHER	PTHR48099	C-1-TETRAHYDROFOLATE SYNTHASE, CYTOPLASMIC-RELATED	-	-	NA
OG0000710_chr_1	161.200060141896	120.485543869739	-0.125526408619292	1A5	8307	-1.3351387743369	H3K4me2	0.962720836139762	0.91249186727391	0.974408500719521	Pfam	PF00763	Tetrahydrofolate dehydrogenase/cyclohydrolase, catalytic domain	IPR020630	Tetrahydrofolate dehydrogenase/cyclohydrolase, catalytic domain	NA
OG0000710_chr_1	161.200060141896	120.485543869739	-0.125526408619292	1A5	8307	-1.3351387743369	H3K4me2	0.962720836139762	0.91249186727391	0.974408500719521	Pfam	PF02882	Tetrahydrofolate dehydrogenase/cyclohydrolase, NAD(P)-binding domain	IPR020631	Tetrahydrofolate dehydrogenase/cyclohydrolase, NAD(P)-binding domain	NA
OG0000710_chr_1	161.200060141896	120.485543869739	-0.125526408619292	1A5	8307	-1.3351387743369	H3K4me2	0.962720836139762	0.91249186727391	0.974408500719521	SUPERFAMILY	SSF52540	P-loop containing nucleoside triphosphate hydrolases	IPR027417	P-loop containing nucleoside triphosphate hydrolase	NA
OG0000710_chr_1	161.200060141896	120.485543869739	-0.125526408619292	1A5	8307	-1.3351387743369	H3K4me2	0.962720836139762	0.91249186727391	0.974408500719521	SUPERFAMILY	SSF51735	NAD(P)-binding Rossmann-fold domains	IPR036291	NAD(P)-binding domain superfamily	NA
OG0000710_chr_1	161.200060141896	120.485543869739	-0.125526408619292	1A5	8307	-1.3351387743369	H3K4me2	0.962720836139762	0.91249186727391	0.974408500719521	SUPERFAMILY	SSF53223	Aminoacid dehydrogenase-like, N-terminal domain	IPR046346	Aminoacid dehydrogenase-like, N-terminal domain superfamily	NA
OG0000710_chr_1	161.200060141896	120.485543869739	-0.125526408619292	1A5	8307	-1.3351387743369	H3K4me2	0.962720836139762	0.91249186727391	0.974408500719521	Pfam	PF02882	Tetrahydrofolate dehydrogenase/cyclohydrolase, NAD(P)-binding domain	IPR020631	Tetrahydrofolate dehydrogenase/cyclohydrolase, NAD(P)-binding domain	NA
OG0000710_chr_1	161.200060141896	120.485543869739	-0.125526408619292	1A5	8307	-1.3351387743369	H3K4me2	0.962720836139762	0.91249186727391	0.974408500719521	Pfam	PF01268	Formate--tetrahydrofolate ligase	IPR000559	Formate-tetrahydrofolate ligase, FTHFS	NA
OG0000710_chr_1	161.200060141896	120.485543869739	-0.125526408619292	1A5	8307	-1.3351387743369	H3K4me2	0.962720836139762	0.91249186727391	0.974408500719521	SUPERFAMILY	SSF52540	P-loop containing nucleoside triphosphate hydrolases	IPR027417	P-loop containing nucleoside triphosphate hydrolase	NA
OG0000710_chr_1	161.200060141896	120.485543869739	-0.125526408619292	1A5	8307	-1.3351387743369	H3K4me2	0.962720836139762	0.91249186727391	0.974408500719521	Pfam	PF01268	Formate--tetrahydrofolate ligase	IPR000559	Formate-tetrahydrofolate ligase, FTHFS	NA
OG0000710_chr_1	161.200060141896	120.485543869739	-0.125526408619292	1A5	8307	-1.3351387743369	H3K4me2	0.962720836139762	0.91249186727391	0.974408500719521	SUPERFAMILY	SSF53223	Aminoacid dehydrogenase-like, N-terminal domain	IPR046346	Aminoacid dehydrogenase-like, N-terminal domain superfamily	NA
OG0000710_chr_1	161.200060141896	120.485543869739	-0.125526408619292	1A5	8307	-1.3351387743369	H3K4me2	0.962720836139762	0.91249186727391	0.974408500719521	Pfam	PF02882	Tetrahydrofolate dehydrogenase/cyclohydrolase, NAD(P)-binding domain	IPR020631	Tetrahydrofolate dehydrogenase/cyclohydrolase, NAD(P)-binding domain	NA
OG0000710_chr_1	161.200060141896	120.485543869739	-0.125526408619292	1A5	8307	-1.3351387743369	H3K4me2	0.962720836139762	0.91249186727391	0.974408500719521	SUPERFAMILY	SSF52540	P-loop containing nucleoside triphosphate hydrolases	IPR027417	P-loop containing nucleoside triphosphate hydrolase	NA
OG0000710_chr_1	161.200060141896	120.485543869739	-0.125526408619292	1A5	8307	-1.3351387743369	H3K4me2	0.962720836139762	0.91249186727391	0.974408500719521	PANTHER	PTHR48099	C-1-TETRAHYDROFOLATE SYNTHASE, CYTOPLASMIC-RELATED	-	-	NA
OG0000710_chr_1	161.200060141896	120.485543869739	-0.125526408619292	1A5	8307	-1.3351387743369	H3K4me2	0.962720836139762	0.91249186727391	0.974408500719521	Pfam	PF00763	Tetrahydrofolate dehydrogenase/cyclohydrolase, catalytic domain	IPR020630	Tetrahydrofolate dehydrogenase/cyclohydrolase, catalytic domain	NA
OG0000710_chr_1	161.200060141896	120.485543869739	-0.125526408619292	1A5	8307	-1.3351387743369	H3K4me2	0.962720836139762	0.91249186727391	0.974408500719521	SUPERFAMILY	SSF53223	Aminoacid dehydrogenase-like, N-terminal domain	IPR046346	Aminoacid dehydrogenase-like, N-terminal domain superfamily	NA
OG0000710_chr_1	161.200060141896	120.485543869739	-0.125526408619292	1A5	8307	-1.3351387743369	H3K4me2	0.962720836139762	0.91249186727391	0.974408500719521	SUPERFAMILY	SSF51735	NAD(P)-binding Rossmann-fold domains	IPR036291	NAD(P)-binding domain superfamily	NA
OG0000710_chr_1	161.200060141896	120.485543869739	-0.125526408619292	1A5	8307	-1.3351387743369	H3K4me2	0.962720836139762	0.91249186727391	0.974408500719521	Pfam	PF00763	Tetrahydrofolate dehydrogenase/cyclohydrolase, catalytic domain	IPR020630	Tetrahydrofolate dehydrogenase/cyclohydrolase, catalytic domain	NA
OG0000710_chr_1	161.200060141896	120.485543869739	-0.125526408619292	1A5	8307	-1.3351387743369	H3K4me2	0.962720836139762	0.91249186727391	0.974408500719521	Pfam	PF02882	Tetrahydrofolate dehydrogenase/cyclohydrolase, NAD(P)-binding domain	IPR020631	Tetrahydrofolate dehydrogenase/cyclohydrolase, NAD(P)-binding domain	NA
OG0000710_chr_1	161.200060141896	120.485543869739	-0.125526408619292	1A5	8307	-1.3351387743369	H3K4me2	0.962720836139762	0.91249186727391	0.974408500719521	Pfam	PF01268	Formate--tetrahydrofolate ligase	IPR000559	Formate-tetrahydrofolate ligase, FTHFS	NA
OG0000710_chr_1	161.200060141896	120.485543869739	-0.125526408619292	1A5	8307	-1.3351387743369	H3K4me2	0.962720836139762	0.91249186727391	0.974408500719521	PANTHER	PTHR48099	C-1-TETRAHYDROFOLATE SYNTHASE, CYTOPLASMIC-RELATED	-	-	NA
OG0000710_chr_1	161.200060141896	120.485543869739	-0.125526408619292	1A5	8307	-1.3351387743369	H3K4me2	0.962720836139762	0.91249186727391	0.974408500719521	PANTHER	PTHR48099	C-1-TETRAHYDROFOLATE SYNTHASE, CYTOPLASMIC-RELATED	-	-	NA
OG0000710_chr_1	161.200060141896	120.485543869739	-0.125526408619292	1A5	8307	-1.3351387743369	H3K4me2	0.962720836139762	0.91249186727391	0.974408500719521	PANTHER	PTHR48099	C-1-TETRAHYDROFOLATE SYNTHASE, CYTOPLASMIC-RELATED	-	-	NA
OG0000710_chr_1	161.200060141896	120.485543869739	-0.125526408619292	1A5	8307	-1.3351387743369	H3K4me2	0.962720836139762	0.91249186727391	0.974408500719521	SUPERFAMILY	SSF51735	NAD(P)-binding Rossmann-fold domains	IPR036291	NAD(P)-binding domain superfamily	NA
OG0000710_chr_1	161.200060141896	120.485543869739	-0.125526408619292	1A5	8307	-1.3351387743369	H3K4me2	0.962720836139762	0.91249186727391	0.974408500719521	SUPERFAMILY	SSF52540	P-loop containing nucleoside triphosphate hydrolases	IPR027417	P-loop containing nucleoside triphosphate hydrolase	NA
OG0000710_chr_1	161.200060141896	120.485543869739	-0.125526408619292	1A5	8307	-1.3351387743369	H3K4me2	0.962720836139762	0.91249186727391	0.974408500719521	Pfam	PF01268	Formate--tetrahydrofolate ligase	IPR000559	Formate-tetrahydrofolate ligase, FTHFS	NA
OG0000710_chr_1	161.200060141896	120.485543869739	-0.125526408619292	1A5	8307	-1.3351387743369	H3K4me2	0.962720836139762	0.91249186727391	0.974408500719521	PANTHER	PTHR48099	C-1-TETRAHYDROFOLATE SYNTHASE, CYTOPLASMIC-RELATED	-	-	NA
OG0000710_chr_1	161.200060141896	120.485543869739	-0.125526408619292	1A5	8307	-1.3351387743369	H3K4me2	0.962720836139762	0.91249186727391	0.974408500719521	SUPERFAMILY	SSF53223	Aminoacid dehydrogenase-like, N-terminal domain	IPR046346	Aminoacid dehydrogenase-like, N-terminal domain superfamily	NA
OG0000710_chr_1	161.200060141896	120.485543869739	-0.125526408619292	1A5	8307	-1.3351387743369	H3K4me2	0.962720836139762	0.91249186727391	0.974408500719521	PANTHER	PTHR48099	C-1-TETRAHYDROFOLATE SYNTHASE, CYTOPLASMIC-RELATED	-	-	NA
OG0000710_chr_1	161.200060141896	120.485543869739	-0.125526408619292	1A5	8307	-1.3351387743369	H3K4me2	0.962720836139762	0.91249186727391	0.974408500719521	Pfam	PF01268	Formate--tetrahydrofolate ligase	IPR000559	Formate-tetrahydrofolate ligase, FTHFS	NA
OG0000710_chr_1	161.200060141896	120.485543869739	-0.125526408619292	1A5	8307	-1.3351387743369	H3K4me2	0.962720836139762	0.91249186727391	0.974408500719521	SUPERFAMILY	SSF51735	NAD(P)-binding Rossmann-fold domains	IPR036291	NAD(P)-binding domain superfamily	NA
OG0000710_chr_1	161.200060141896	120.485543869739	-0.125526408619292	1A5	8307	-1.3351387743369	H3K4me2	0.962720836139762	0.91249186727391	0.974408500719521	SUPERFAMILY	SSF51735	NAD(P)-binding Rossmann-fold domains	IPR036291	NAD(P)-binding domain superfamily	NA
OG0000710_chr_1	161.200060141896	120.485543869739	-0.125526408619292	1A5	8307	-1.3351387743369	H3K4me2	0.962720836139762	0.91249186727391	0.974408500719521	Pfam	PF00763	Tetrahydrofolate dehydrogenase/cyclohydrolase, catalytic domain	IPR020630	Tetrahydrofolate dehydrogenase/cyclohydrolase, catalytic domain	NA
OG0000710_chr_1	161.200060141896	120.485543869739	-0.125526408619292	1A5	8307	-1.3351387743369	H3K4me2	0.962720836139762	0.91249186727391	0.974408500719521	Pfam	PF00763	Tetrahydrofolate dehydrogenase/cyclohydrolase, catalytic domain	IPR020630	Tetrahydrofolate dehydrogenase/cyclohydrolase, catalytic domain	NA
OG0000710_chr_1	161.200060141896	120.485543869739	-0.125526408619292	1A5	8307	-1.3351387743369	H3K4me2	0.962720836139762	0.91249186727391	0.974408500719521	SUPERFAMILY	SSF51735	NAD(P)-binding Rossmann-fold domains	IPR036291	NAD(P)-binding domain superfamily	NA
OG0000710_chr_1	161.200060141896	120.485543869739	-0.125526408619292	1A5	8307	-1.3351387743369	H3K4me2	0.962720836139762	0.91249186727391	0.974408500719521	Pfam	PF02882	Tetrahydrofolate dehydrogenase/cyclohydrolase, NAD(P)-binding domain	IPR020631	Tetrahydrofolate dehydrogenase/cyclohydrolase, NAD(P)-binding domain	NA
OG0000710_chr_1	161.200060141896	120.485543869739	-0.125526408619292	1A5	8307	-1.3351387743369	H3K4me2	0.962720836139762	0.91249186727391	0.974408500719521	SUPERFAMILY	SSF52540	P-loop containing nucleoside triphosphate hydrolases	IPR027417	P-loop containing nucleoside triphosphate hydrolase	NA
OG0000710_chr_1	161.200060141896	120.485543869739	-0.125526408619292	1A5	8307	-1.3351387743369	H3K4me2	0.962720836139762	0.91249186727391	0.974408500719521	SUPERFAMILY	SSF52540	P-loop containing nucleoside triphosphate hydrolases	IPR027417	P-loop containing nucleoside triphosphate hydrolase	NA
OG0000710_chr_1	161.200060141896	120.485543869739	-0.125526408619292	1A5	8307	-1.3351387743369	H3K4me2	0.962720836139762	0.91249186727391	0.974408500719521	Pfam	PF00763	Tetrahydrofolate dehydrogenase/cyclohydrolase, catalytic domain	IPR020630	Tetrahydrofolate dehydrogenase/cyclohydrolase, catalytic domain	NA
OG0000710_chr_1	161.200060141896	120.485543869739	-0.125526408619292	1A5	8307	-1.3351387743369	H3K4me2	0.962720836139762	0.91249186727391	0.974408500719521	SUPERFAMILY	SSF53223	Aminoacid dehydrogenase-like, N-terminal domain	IPR046346	Aminoacid dehydrogenase-like, N-terminal domain superfamily	NA
OG0000710_chr_1	161.200060141896	120.485543869739	-0.125526408619292	1A5	8307	-1.3351387743369	H3K4me2	0.962720836139762	0.91249186727391	0.974408500719521	SUPERFAMILY	SSF53223	Aminoacid dehydrogenase-like, N-terminal domain	IPR046346	Aminoacid dehydrogenase-like, N-terminal domain superfamily	NA
OG0000710_chr_1	161.200060141896	120.485543869739	-0.125526408619292	1A5	8307	-1.3351387743369	H3K4me2	0.962720836139762	0.91249186727391	0.974408500719521	Pfam	PF01268	Formate--tetrahydrofolate ligase	IPR000559	Formate-tetrahydrofolate ligase, FTHFS	NA
OG0000710_chr_1	161.200060141896	120.485543869739	-0.125526408619292	1A5	8307	-1.3351387743369	H3K4me2	0.962720836139762	0.91249186727391	0.974408500719521	Pfam	PF02882	Tetrahydrofolate dehydrogenase/cyclohydrolase, NAD(P)-binding domain	IPR020631	Tetrahydrofolate dehydrogenase/cyclohydrolase, NAD(P)-binding domain	NA
OG0000710_chr_1	161.200060141896	120.485543869739	-0.125526408619292	1A5	8307	-1.3351387743369	H3K27me3	0.290621947248453	0	0.7748202346411	SUPERFAMILY	SSF51735	NAD(P)-binding Rossmann-fold domains	IPR036291	NAD(P)-binding domain superfamily	NA
OG0000710_chr_1	161.200060141896	120.485543869739	-0.125526408619292	1A5	8307	-1.3351387743369	H3K27me3	0.290621947248453	0	0.7748202346411	Pfam	PF01268	Formate--tetrahydrofolate ligase	IPR000559	Formate-tetrahydrofolate ligase, FTHFS	NA
OG0000710_chr_1	161.200060141896	120.485543869739	-0.125526408619292	1A5	8307	-1.3351387743369	H3K27me3	0.290621947248453	0	0.7748202346411	SUPERFAMILY	SSF51735	NAD(P)-binding Rossmann-fold domains	IPR036291	NAD(P)-binding domain superfamily	NA
OG0000710_chr_1	161.200060141896	120.485543869739	-0.125526408619292	1A5	8307	-1.3351387743369	H3K27me3	0.290621947248453	0	0.7748202346411	SUPERFAMILY	SSF52540	P-loop containing nucleoside triphosphate hydrolases	IPR027417	P-loop containing nucleoside triphosphate hydrolase	NA
OG0000710_chr_1	161.200060141896	120.485543869739	-0.125526408619292	1A5	8307	-1.3351387743369	H3K27me3	0.290621947248453	0	0.7748202346411	Pfam	PF02882	Tetrahydrofolate dehydrogenase/cyclohydrolase, NAD(P)-binding domain	IPR020631	Tetrahydrofolate dehydrogenase/cyclohydrolase, NAD(P)-binding domain	NA
OG0000710_chr_1	161.200060141896	120.485543869739	-0.125526408619292	1A5	8307	-1.3351387743369	H3K27me3	0.290621947248453	0	0.7748202346411	Pfam	PF00763	Tetrahydrofolate dehydrogenase/cyclohydrolase, catalytic domain	IPR020630	Tetrahydrofolate dehydrogenase/cyclohydrolase, catalytic domain	NA
OG0000710_chr_1	161.200060141896	120.485543869739	-0.125526408619292	1A5	8307	-1.3351387743369	H3K27me3	0.290621947248453	0	0.7748202346411	Pfam	PF00763	Tetrahydrofolate dehydrogenase/cyclohydrolase, catalytic domain	IPR020630	Tetrahydrofolate dehydrogenase/cyclohydrolase, catalytic domain	NA
OG0000710_chr_1	161.200060141896	120.485543869739	-0.125526408619292	1A5	8307	-1.3351387743369	H3K27me3	0.290621947248453	0	0.7748202346411	PANTHER	PTHR48099	C-1-TETRAHYDROFOLATE SYNTHASE, CYTOPLASMIC-RELATED	-	-	NA
OG0000710_chr_1	161.200060141896	120.485543869739	-0.125526408619292	1A5	8307	-1.3351387743369	H3K27me3	0.290621947248453	0	0.7748202346411	Pfam	PF01268	Formate--tetrahydrofolate ligase	IPR000559	Formate-tetrahydrofolate ligase, FTHFS	NA
OG0000710_chr_1	161.200060141896	120.485543869739	-0.125526408619292	1A5	8307	-1.3351387743369	H3K27me3	0.290621947248453	0	0.7748202346411	PANTHER	PTHR48099	C-1-TETRAHYDROFOLATE SYNTHASE, CYTOPLASMIC-RELATED	-	-	NA
OG0000710_chr_1	161.200060141896	120.485543869739	-0.125526408619292	1A5	8307	-1.3351387743369	H3K27me3	0.290621947248453	0	0.7748202346411	SUPERFAMILY	SSF53223	Aminoacid dehydrogenase-like, N-terminal domain	IPR046346	Aminoacid dehydrogenase-like, N-terminal domain superfamily	NA
OG0000710_chr_1	161.200060141896	120.485543869739	-0.125526408619292	1A5	8307	-1.3351387743369	H3K27me3	0.290621947248453	0	0.7748202346411	Pfam	PF00763	Tetrahydrofolate dehydrogenase/cyclohydrolase, catalytic domain	IPR020630	Tetrahydrofolate dehydrogenase/cyclohydrolase, catalytic domain	NA
OG0000710_chr_1	161.200060141896	120.485543869739	-0.125526408619292	1A5	8307	-1.3351387743369	H3K27me3	0.290621947248453	0	0.7748202346411	SUPERFAMILY	SSF53223	Aminoacid dehydrogenase-like, N-terminal domain	IPR046346	Aminoacid dehydrogenase-like, N-terminal domain superfamily	NA
OG0000710_chr_1	161.200060141896	120.485543869739	-0.125526408619292	1A5	8307	-1.3351387743369	H3K27me3	0.290621947248453	0	0.7748202346411	PANTHER	PTHR48099	C-1-TETRAHYDROFOLATE SYNTHASE, CYTOPLASMIC-RELATED	-	-	NA
OG0000710_chr_1	161.200060141896	120.485543869739	-0.125526408619292	1A5	8307	-1.3351387743369	H3K27me3	0.290621947248453	0	0.7748202346411	SUPERFAMILY	SSF52540	P-loop containing nucleoside triphosphate hydrolases	IPR027417	P-loop containing nucleoside triphosphate hydrolase	NA
OG0000710_chr_1	161.200060141896	120.485543869739	-0.125526408619292	1A5	8307	-1.3351387743369	H3K27me3	0.290621947248453	0	0.7748202346411	SUPERFAMILY	SSF53223	Aminoacid dehydrogenase-like, N-terminal domain	IPR046346	Aminoacid dehydrogenase-like, N-terminal domain superfamily	NA
OG0000710_chr_1	161.200060141896	120.485543869739	-0.125526408619292	1A5	8307	-1.3351387743369	H3K27me3	0.290621947248453	0	0.7748202346411	Pfam	PF01268	Formate--tetrahydrofolate ligase	IPR000559	Formate-tetrahydrofolate ligase, FTHFS	NA
OG0000710_chr_1	161.200060141896	120.485543869739	-0.125526408619292	1A5	8307	-1.3351387743369	H3K27me3	0.290621947248453	0	0.7748202346411	Pfam	PF02882	Tetrahydrofolate dehydrogenase/cyclohydrolase, NAD(P)-binding domain	IPR020631	Tetrahydrofolate dehydrogenase/cyclohydrolase, NAD(P)-binding domain	NA
OG0000710_chr_1	161.200060141896	120.485543869739	-0.125526408619292	1A5	8307	-1.3351387743369	H3K27me3	0.290621947248453	0	0.7748202346411	Pfam	PF00763	Tetrahydrofolate dehydrogenase/cyclohydrolase, catalytic domain	IPR020630	Tetrahydrofolate dehydrogenase/cyclohydrolase, catalytic domain	NA
OG0000710_chr_1	161.200060141896	120.485543869739	-0.125526408619292	1A5	8307	-1.3351387743369	H3K27me3	0.290621947248453	0	0.7748202346411	SUPERFAMILY	SSF51735	NAD(P)-binding Rossmann-fold domains	IPR036291	NAD(P)-binding domain superfamily	NA
OG0000710_chr_1	161.200060141896	120.485543869739	-0.125526408619292	1A5	8307	-1.3351387743369	H3K27me3	0.290621947248453	0	0.7748202346411	SUPERFAMILY	SSF52540	P-loop containing nucleoside triphosphate hydrolases	IPR027417	P-loop containing nucleoside triphosphate hydrolase	NA
OG0000710_chr_1	161.200060141896	120.485543869739	-0.125526408619292	1A5	8307	-1.3351387743369	H3K27me3	0.290621947248453	0	0.7748202346411	SUPERFAMILY	SSF53223	Aminoacid dehydrogenase-like, N-terminal domain	IPR046346	Aminoacid dehydrogenase-like, N-terminal domain superfamily	NA
OG0000710_chr_1	161.200060141896	120.485543869739	-0.125526408619292	1A5	8307	-1.3351387743369	H3K27me3	0.290621947248453	0	0.7748202346411	Pfam	PF02882	Tetrahydrofolate dehydrogenase/cyclohydrolase, NAD(P)-binding domain	IPR020631	Tetrahydrofolate dehydrogenase/cyclohydrolase, NAD(P)-binding domain	NA
OG0000710_chr_1	161.200060141896	120.485543869739	-0.125526408619292	1A5	8307	-1.3351387743369	H3K27me3	0.290621947248453	0	0.7748202346411	Pfam	PF02882	Tetrahydrofolate dehydrogenase/cyclohydrolase, NAD(P)-binding domain	IPR020631	Tetrahydrofolate dehydrogenase/cyclohydrolase, NAD(P)-binding domain	NA
OG0000710_chr_1	161.200060141896	120.485543869739	-0.125526408619292	1A5	8307	-1.3351387743369	H3K27me3	0.290621947248453	0	0.7748202346411	Pfam	PF01268	Formate--tetrahydrofolate ligase	IPR000559	Formate-tetrahydrofolate ligase, FTHFS	NA
OG0000710_chr_1	161.200060141896	120.485543869739	-0.125526408619292	1A5	8307	-1.3351387743369	H3K27me3	0.290621947248453	0	0.7748202346411	SUPERFAMILY	SSF51735	NAD(P)-binding Rossmann-fold domains	IPR036291	NAD(P)-binding domain superfamily	NA
OG0000710_chr_1	161.200060141896	120.485543869739	-0.125526408619292	1A5	8307	-1.3351387743369	H3K27me3	0.290621947248453	0	0.7748202346411	SUPERFAMILY	SSF52540	P-loop containing nucleoside triphosphate hydrolases	IPR027417	P-loop containing nucleoside triphosphate hydrolase	NA
OG0000710_chr_1	161.200060141896	120.485543869739	-0.125526408619292	1A5	8307	-1.3351387743369	H3K27me3	0.290621947248453	0	0.7748202346411	PANTHER	PTHR48099	C-1-TETRAHYDROFOLATE SYNTHASE, CYTOPLASMIC-RELATED	-	-	NA
OG0000710_chr_1	161.200060141896	120.485543869739	-0.125526408619292	1A5	8307	-1.3351387743369	H3K27me3	0.290621947248453	0	0.7748202346411	Pfam	PF00763	Tetrahydrofolate dehydrogenase/cyclohydrolase, catalytic domain	IPR020630	Tetrahydrofolate dehydrogenase/cyclohydrolase, catalytic domain	NA
OG0000710_chr_1	161.200060141896	120.485543869739	-0.125526408619292	1A5	8307	-1.3351387743369	H3K27me3	0.290621947248453	0	0.7748202346411	Pfam	PF02882	Tetrahydrofolate dehydrogenase/cyclohydrolase, NAD(P)-binding domain	IPR020631	Tetrahydrofolate dehydrogenase/cyclohydrolase, NAD(P)-binding domain	NA
OG0000710_chr_1	161.200060141896	120.485543869739	-0.125526408619292	1A5	8307	-1.3351387743369	H3K27me3	0.290621947248453	0	0.7748202346411	SUPERFAMILY	SSF52540	P-loop containing nucleoside triphosphate hydrolases	IPR027417	P-loop containing nucleoside triphosphate hydrolase	NA
OG0000710_chr_1	161.200060141896	120.485543869739	-0.125526408619292	1A5	8307	-1.3351387743369	H3K27me3	0.290621947248453	0	0.7748202346411	SUPERFAMILY	SSF51735	NAD(P)-binding Rossmann-fold domains	IPR036291	NAD(P)-binding domain superfamily	NA
OG0000710_chr_1	161.200060141896	120.485543869739	-0.125526408619292	1A5	8307	-1.3351387743369	H3K27me3	0.290621947248453	0	0.7748202346411	SUPERFAMILY	SSF53223	Aminoacid dehydrogenase-like, N-terminal domain	IPR046346	Aminoacid dehydrogenase-like, N-terminal domain superfamily	NA
OG0000710_chr_1	161.200060141896	120.485543869739	-0.125526408619292	1A5	8307	-1.3351387743369	H3K27me3	0.290621947248453	0	0.7748202346411	Pfam	PF02882	Tetrahydrofolate dehydrogenase/cyclohydrolase, NAD(P)-binding domain	IPR020631	Tetrahydrofolate dehydrogenase/cyclohydrolase, NAD(P)-binding domain	NA
OG0000710_chr_1	161.200060141896	120.485543869739	-0.125526408619292	1A5	8307	-1.3351387743369	H3K27me3	0.290621947248453	0	0.7748202346411	Pfam	PF01268	Formate--tetrahydrofolate ligase	IPR000559	Formate-tetrahydrofolate ligase, FTHFS	NA
OG0000710_chr_1	161.200060141896	120.485543869739	-0.125526408619292	1A5	8307	-1.3351387743369	H3K27me3	0.290621947248453	0	0.7748202346411	SUPERFAMILY	SSF52540	P-loop containing nucleoside triphosphate hydrolases	IPR027417	P-loop containing nucleoside triphosphate hydrolase	NA
OG0000710_chr_1	161.200060141896	120.485543869739	-0.125526408619292	1A5	8307	-1.3351387743369	H3K27me3	0.290621947248453	0	0.7748202346411	Pfam	PF01268	Formate--tetrahydrofolate ligase	IPR000559	Formate-tetrahydrofolate ligase, FTHFS	NA
OG0000710_chr_1	161.200060141896	120.485543869739	-0.125526408619292	1A5	8307	-1.3351387743369	H3K27me3	0.290621947248453	0	0.7748202346411	SUPERFAMILY	SSF53223	Aminoacid dehydrogenase-like, N-terminal domain	IPR046346	Aminoacid dehydrogenase-like, N-terminal domain superfamily	NA
OG0000710_chr_1	161.200060141896	120.485543869739	-0.125526408619292	1A5	8307	-1.3351387743369	H3K27me3	0.290621947248453	0	0.7748202346411	Pfam	PF02882	Tetrahydrofolate dehydrogenase/cyclohydrolase, NAD(P)-binding domain	IPR020631	Tetrahydrofolate dehydrogenase/cyclohydrolase, NAD(P)-binding domain	NA
OG0000710_chr_1	161.200060141896	120.485543869739	-0.125526408619292	1A5	8307	-1.3351387743369	H3K27me3	0.290621947248453	0	0.7748202346411	SUPERFAMILY	SSF52540	P-loop containing nucleoside triphosphate hydrolases	IPR027417	P-loop containing nucleoside triphosphate hydrolase	NA
OG0000710_chr_1	161.200060141896	120.485543869739	-0.125526408619292	1A5	8307	-1.3351387743369	H3K27me3	0.290621947248453	0	0.7748202346411	PANTHER	PTHR48099	C-1-TETRAHYDROFOLATE SYNTHASE, CYTOPLASMIC-RELATED	-	-	NA
OG0000710_chr_1	161.200060141896	120.485543869739	-0.125526408619292	1A5	8307	-1.3351387743369	H3K27me3	0.290621947248453	0	0.7748202346411	Pfam	PF00763	Tetrahydrofolate dehydrogenase/cyclohydrolase, catalytic domain	IPR020630	Tetrahydrofolate dehydrogenase/cyclohydrolase, catalytic domain	NA
OG0000710_chr_1	161.200060141896	120.485543869739	-0.125526408619292	1A5	8307	-1.3351387743369	H3K27me3	0.290621947248453	0	0.7748202346411	SUPERFAMILY	SSF53223	Aminoacid dehydrogenase-like, N-terminal domain	IPR046346	Aminoacid dehydrogenase-like, N-terminal domain superfamily	NA
OG0000710_chr_1	161.200060141896	120.485543869739	-0.125526408619292	1A5	8307	-1.3351387743369	H3K27me3	0.290621947248453	0	0.7748202346411	SUPERFAMILY	SSF51735	NAD(P)-binding Rossmann-fold domains	IPR036291	NAD(P)-binding domain superfamily	NA
OG0000710_chr_1	161.200060141896	120.485543869739	-0.125526408619292	1A5	8307	-1.3351387743369	H3K27me3	0.290621947248453	0	0.7748202346411	Pfam	PF00763	Tetrahydrofolate dehydrogenase/cyclohydrolase, catalytic domain	IPR020630	Tetrahydrofolate dehydrogenase/cyclohydrolase, catalytic domain	NA
OG0000710_chr_1	161.200060141896	120.485543869739	-0.125526408619292	1A5	8307	-1.3351387743369	H3K27me3	0.290621947248453	0	0.7748202346411	Pfam	PF02882	Tetrahydrofolate dehydrogenase/cyclohydrolase, NAD(P)-binding domain	IPR020631	Tetrahydrofolate dehydrogenase/cyclohydrolase, NAD(P)-binding domain	NA
OG0000710_chr_1	161.200060141896	120.485543869739	-0.125526408619292	1A5	8307	-1.3351387743369	H3K27me3	0.290621947248453	0	0.7748202346411	Pfam	PF01268	Formate--tetrahydrofolate ligase	IPR000559	Formate-tetrahydrofolate ligase, FTHFS	NA
OG0000710_chr_1	161.200060141896	120.485543869739	-0.125526408619292	1A5	8307	-1.3351387743369	H3K27me3	0.290621947248453	0	0.7748202346411	PANTHER	PTHR48099	C-1-TETRAHYDROFOLATE SYNTHASE, CYTOPLASMIC-RELATED	-	-	NA
OG0000710_chr_1	161.200060141896	120.485543869739	-0.125526408619292	1A5	8307	-1.3351387743369	H3K27me3	0.290621947248453	0	0.7748202346411	PANTHER	PTHR48099	C-1-TETRAHYDROFOLATE SYNTHASE, CYTOPLASMIC-RELATED	-	-	NA
OG0000710_chr_1	161.200060141896	120.485543869739	-0.125526408619292	1A5	8307	-1.3351387743369	H3K27me3	0.290621947248453	0	0.7748202346411	PANTHER	PTHR48099	C-1-TETRAHYDROFOLATE SYNTHASE, CYTOPLASMIC-RELATED	-	-	NA
OG0000710_chr_1	161.200060141896	120.485543869739	-0.125526408619292	1A5	8307	-1.3351387743369	H3K27me3	0.290621947248453	0	0.7748202346411	SUPERFAMILY	SSF51735	NAD(P)-binding Rossmann-fold domains	IPR036291	NAD(P)-binding domain superfamily	NA
OG0000710_chr_1	161.200060141896	120.485543869739	-0.125526408619292	1A5	8307	-1.3351387743369	H3K27me3	0.290621947248453	0	0.7748202346411	SUPERFAMILY	SSF52540	P-loop containing nucleoside triphosphate hydrolases	IPR027417	P-loop containing nucleoside triphosphate hydrolase	NA
OG0000710_chr_1	161.200060141896	120.485543869739	-0.125526408619292	1A5	8307	-1.3351387743369	H3K27me3	0.290621947248453	0	0.7748202346411	Pfam	PF01268	Formate--tetrahydrofolate ligase	IPR000559	Formate-tetrahydrofolate ligase, FTHFS	NA
OG0000710_chr_1	161.200060141896	120.485543869739	-0.125526408619292	1A5	8307	-1.3351387743369	H3K27me3	0.290621947248453	0	0.7748202346411	PANTHER	PTHR48099	C-1-TETRAHYDROFOLATE SYNTHASE, CYTOPLASMIC-RELATED	-	-	NA
OG0000710_chr_1	161.200060141896	120.485543869739	-0.125526408619292	1A5	8307	-1.3351387743369	H3K27me3	0.290621947248453	0	0.7748202346411	SUPERFAMILY	SSF53223	Aminoacid dehydrogenase-like, N-terminal domain	IPR046346	Aminoacid dehydrogenase-like, N-terminal domain superfamily	NA
OG0000710_chr_1	161.200060141896	120.485543869739	-0.125526408619292	1A5	8307	-1.3351387743369	H3K27me3	0.290621947248453	0	0.7748202346411	PANTHER	PTHR48099	C-1-TETRAHYDROFOLATE SYNTHASE, CYTOPLASMIC-RELATED	-	-	NA
OG0000710_chr_1	161.200060141896	120.485543869739	-0.125526408619292	1A5	8307	-1.3351387743369	H3K27me3	0.290621947248453	0	0.7748202346411	Pfam	PF01268	Formate--tetrahydrofolate ligase	IPR000559	Formate-tetrahydrofolate ligase, FTHFS	NA
OG0000710_chr_1	161.200060141896	120.485543869739	-0.125526408619292	1A5	8307	-1.3351387743369	H3K27me3	0.290621947248453	0	0.7748202346411	SUPERFAMILY	SSF51735	NAD(P)-binding Rossmann-fold domains	IPR036291	NAD(P)-binding domain superfamily	NA
OG0000710_chr_1	161.200060141896	120.485543869739	-0.125526408619292	1A5	8307	-1.3351387743369	H3K27me3	0.290621947248453	0	0.7748202346411	SUPERFAMILY	SSF51735	NAD(P)-binding Rossmann-fold domains	IPR036291	NAD(P)-binding domain superfamily	NA
OG0000710_chr_1	161.200060141896	120.485543869739	-0.125526408619292	1A5	8307	-1.3351387743369	H3K27me3	0.290621947248453	0	0.7748202346411	Pfam	PF00763	Tetrahydrofolate dehydrogenase/cyclohydrolase, catalytic domain	IPR020630	Tetrahydrofolate dehydrogenase/cyclohydrolase, catalytic domain	NA
OG0000710_chr_1	161.200060141896	120.485543869739	-0.125526408619292	1A5	8307	-1.3351387743369	H3K27me3	0.290621947248453	0	0.7748202346411	Pfam	PF00763	Tetrahydrofolate dehydrogenase/cyclohydrolase, catalytic domain	IPR020630	Tetrahydrofolate dehydrogenase/cyclohydrolase, catalytic domain	NA
OG0000710_chr_1	161.200060141896	120.485543869739	-0.125526408619292	1A5	8307	-1.3351387743369	H3K27me3	0.290621947248453	0	0.7748202346411	SUPERFAMILY	SSF51735	NAD(P)-binding Rossmann-fold domains	IPR036291	NAD(P)-binding domain superfamily	NA
OG0000710_chr_1	161.200060141896	120.485543869739	-0.125526408619292	1A5	8307	-1.3351387743369	H3K27me3	0.290621947248453	0	0.7748202346411	Pfam	PF02882	Tetrahydrofolate dehydrogenase/cyclohydrolase, NAD(P)-binding domain	IPR020631	Tetrahydrofolate dehydrogenase/cyclohydrolase, NAD(P)-binding domain	NA
OG0000710_chr_1	161.200060141896	120.485543869739	-0.125526408619292	1A5	8307	-1.3351387743369	H3K27me3	0.290621947248453	0	0.7748202346411	SUPERFAMILY	SSF52540	P-loop containing nucleoside triphosphate hydrolases	IPR027417	P-loop containing nucleoside triphosphate hydrolase	NA
OG0000710_chr_1	161.200060141896	120.485543869739	-0.125526408619292	1A5	8307	-1.3351387743369	H3K27me3	0.290621947248453	0	0.7748202346411	SUPERFAMILY	SSF52540	P-loop containing nucleoside triphosphate hydrolases	IPR027417	P-loop containing nucleoside triphosphate hydrolase	NA
OG0000710_chr_1	161.200060141896	120.485543869739	-0.125526408619292	1A5	8307	-1.3351387743369	H3K27me3	0.290621947248453	0	0.7748202346411	Pfam	PF00763	Tetrahydrofolate dehydrogenase/cyclohydrolase, catalytic domain	IPR020630	Tetrahydrofolate dehydrogenase/cyclohydrolase, catalytic domain	NA
OG0000710_chr_1	161.200060141896	120.485543869739	-0.125526408619292	1A5	8307	-1.3351387743369	H3K27me3	0.290621947248453	0	0.7748202346411	SUPERFAMILY	SSF53223	Aminoacid dehydrogenase-like, N-terminal domain	IPR046346	Aminoacid dehydrogenase-like, N-terminal domain superfamily	NA
OG0000710_chr_1	161.200060141896	120.485543869739	-0.125526408619292	1A5	8307	-1.3351387743369	H3K27me3	0.290621947248453	0	0.7748202346411	SUPERFAMILY	SSF53223	Aminoacid dehydrogenase-like, N-terminal domain	IPR046346	Aminoacid dehydrogenase-like, N-terminal domain superfamily	NA
OG0000710_chr_1	161.200060141896	120.485543869739	-0.125526408619292	1A5	8307	-1.3351387743369	H3K27me3	0.290621947248453	0	0.7748202346411	Pfam	PF01268	Formate--tetrahydrofolate ligase	IPR000559	Formate-tetrahydrofolate ligase, FTHFS	NA
OG0000710_chr_1	161.200060141896	120.485543869739	-0.125526408619292	1A5	8307	-1.3351387743369	H3K27me3	0.290621947248453	0	0.7748202346411	Pfam	PF02882	Tetrahydrofolate dehydrogenase/cyclohydrolase, NAD(P)-binding domain	IPR020631	Tetrahydrofolate dehydrogenase/cyclohydrolase, NAD(P)-binding domain	NA
OG0000711_chr_1	235.563038994084	264.601739300001	0.0502840240000707	1A5	11957	1.12275248250697	H3K4me2	1	1	1	Pfam	PF00400	WD domain, G-beta repeat	IPR001680	WD40 repeat	NA
OG0000711_chr_1	235.563038994084	264.601739300001	0.0502840240000707	1A5	11957	1.12275248250697	H3K4me2	1	1	1	PANTHER	PTHR19877	EUKARYOTIC TRANSLATION INITIATION FACTOR 3 SUBUNIT I	-	-	NA
OG0000711_chr_1	235.563038994084	264.601739300001	0.0502840240000707	1A5	11957	1.12275248250697	H3K4me2	1	1	1	Pfam	PF00400	WD domain, G-beta repeat	IPR001680	WD40 repeat	NA
OG0000711_chr_1	235.563038994084	264.601739300001	0.0502840240000707	1A5	11957	1.12275248250697	H3K4me2	1	1	1	Pfam	PF00400	WD domain, G-beta repeat	IPR001680	WD40 repeat	NA
OG0000711_chr_1	235.563038994084	264.601739300001	0.0502840240000707	1A5	11957	1.12275248250697	H3K4me2	1	1	1	Pfam	PF00400	WD domain, G-beta repeat	IPR001680	WD40 repeat	NA
OG0000711_chr_1	235.563038994084	264.601739300001	0.0502840240000707	1A5	11957	1.12275248250697	H3K4me2	1	1	1	Pfam	PF00400	WD domain, G-beta repeat	IPR001680	WD40 repeat	NA
OG0000711_chr_1	235.563038994084	264.601739300001	0.0502840240000707	1A5	11957	1.12275248250697	H3K4me2	1	1	1	Pfam	PF00400	WD domain, G-beta repeat	IPR001680	WD40 repeat	NA
OG0000711_chr_1	235.563038994084	264.601739300001	0.0502840240000707	1A5	11957	1.12275248250697	H3K4me2	1	1	1	PANTHER	PTHR19877	EUKARYOTIC TRANSLATION INITIATION FACTOR 3 SUBUNIT I	-	-	NA
OG0000711_chr_1	235.563038994084	264.601739300001	0.0502840240000707	1A5	11957	1.12275248250697	H3K4me2	1	1	1	SUPERFAMILY	SSF50978	WD40 repeat-like	IPR036322	WD40-repeat-containing domain superfamily	NA
OG0000711_chr_1	235.563038994084	264.601739300001	0.0502840240000707	1A5	11957	1.12275248250697	H3K4me2	1	1	1	SUPERFAMILY	SSF50978	WD40 repeat-like	IPR036322	WD40-repeat-containing domain superfamily	NA
OG0000711_chr_1	235.563038994084	264.601739300001	0.0502840240000707	1A5	11957	1.12275248250697	H3K4me2	1	1	1	Pfam	PF00400	WD domain, G-beta repeat	IPR001680	WD40 repeat	NA
OG0000711_chr_1	235.563038994084	264.601739300001	0.0502840240000707	1A5	11957	1.12275248250697	H3K4me2	1	1	1	Pfam	PF00400	WD domain, G-beta repeat	IPR001680	WD40 repeat	NA
OG0000711_chr_1	235.563038994084	264.601739300001	0.0502840240000707	1A5	11957	1.12275248250697	H3K4me2	1	1	1	SUPERFAMILY	SSF50978	WD40 repeat-like	IPR036322	WD40-repeat-containing domain superfamily	NA
OG0000711_chr_1	235.563038994084	264.601739300001	0.0502840240000707	1A5	11957	1.12275248250697	H3K4me2	1	1	1	Pfam	PF00400	WD domain, G-beta repeat	IPR001680	WD40 repeat	NA
OG0000711_chr_1	235.563038994084	264.601739300001	0.0502840240000707	1A5	11957	1.12275248250697	H3K4me2	1	1	1	Pfam	PF00400	WD domain, G-beta repeat	IPR001680	WD40 repeat	NA
OG0000711_chr_1	235.563038994084	264.601739300001	0.0502840240000707	1A5	11957	1.12275248250697	H3K4me2	1	1	1	PANTHER	PTHR19877	EUKARYOTIC TRANSLATION INITIATION FACTOR 3 SUBUNIT I	-	-	NA
OG0000711_chr_1	235.563038994084	264.601739300001	0.0502840240000707	1A5	11957	1.12275248250697	H3K4me2	1	1	1	PANTHER	PTHR19877	EUKARYOTIC TRANSLATION INITIATION FACTOR 3 SUBUNIT I	-	-	NA
OG0000711_chr_1	235.563038994084	264.601739300001	0.0502840240000707	1A5	11957	1.12275248250697	H3K4me2	1	1	1	Pfam	PF00400	WD domain, G-beta repeat	IPR001680	WD40 repeat	NA
OG0000711_chr_1	235.563038994084	264.601739300001	0.0502840240000707	1A5	11957	1.12275248250697	H3K4me2	1	1	1	SUPERFAMILY	SSF50978	WD40 repeat-like	IPR036322	WD40-repeat-containing domain superfamily	NA
OG0000711_chr_1	235.563038994084	264.601739300001	0.0502840240000707	1A5	11957	1.12275248250697	H3K4me2	1	1	1	Pfam	PF00400	WD domain, G-beta repeat	IPR001680	WD40 repeat	NA
OG0000712_chr_1	1.5614383428848	1.43250499812346	-0.0224301650153731	1A5	13550	-1.05300434936857	H3K27me3	0.828065739570164	0	0.547026279391425	NA	NA	NA	NA	NA	predicted_effector
OG0000712_chr_1	1.5614383428848	1.43250499812346	-0.0224301650153731	1A5	13550	-1.05300434936857	H3K4me2	0.406964915373595	0.275600505689001	0.906632775096803	NA	NA	NA	NA	NA	predicted_effector
OG0000713_chr_1	11.83360033619	21.6167694169046	0.246082059950881	1A5	14895	1.7623090032753	H3K27me3	0.934931506849315	0	0.516814159292035	NA	NA	NA	NA	NA	NA
OG0000713_chr_1	11.83360033619	21.6167694169046	0.246082059950881	1A5	14895	1.7623090032753	H3K4me2	0.801712328767123	0.0510471204188482	0.583360120057601	NA	NA	NA	NA	NA	NA
OG0000714_chr_1	165.597360517795	189.380211946984	0.0579536895881592	1A5	16214	1.14275647198293	H3K27me3	0.0133657351154313	0	0.986810551558753	PANTHER	PTHR22761	CHARGED MULTIVESICULAR BODY PROTEIN	IPR005024	Snf7 family	NA
OG0000714_chr_1	165.597360517795	189.380211946984	0.0579536895881592	1A5	16214	1.14275647198293	H3K27me3	0.0133657351154313	0	0.986810551558753	Pfam	PF03357	Snf7	IPR005024	Snf7 family	NA
OG0000714_chr_1	165.597360517795	189.380211946984	0.0579536895881592	1A5	16214	1.14275647198293	H3K4me2	1	1	1	PANTHER	PTHR22761	CHARGED MULTIVESICULAR BODY PROTEIN	IPR005024	Snf7 family	NA
OG0000714_chr_1	165.597360517795	189.380211946984	0.0579536895881592	1A5	16214	1.14275647198293	H3K4me2	1	1	1	Pfam	PF03357	Snf7	IPR005024	Snf7 family	NA
OG0000715_chr_1	49.740504426313	68.4952731520684	0.13660048590561	1A5	18538	1.36962125106564	H3K27me3	0.197413793103448	0.274091171379111	1.06403582346996	Pfam	PF06985	Heterokaryon incompatibility protein (HET)	IPR010730	Heterokaryon incompatibility	NA
OG0000715_chr_1	49.740504426313	68.4952731520684	0.13660048590561	1A5	18538	1.36962125106564	H3K27me3	0.197413793103448	0.274091171379111	1.06403582346996	PANTHER	PTHR24148	ANKYRIN REPEAT DOMAIN-CONTAINING PROTEIN 39 HOMOLOG-RELATED	-	-	NA
OG0000715_chr_1	49.740504426313	68.4952731520684	0.13660048590561	1A5	18538	1.36962125106564	H3K4me2	0.0952107279693487	0	0.913066293510583	Pfam	PF06985	Heterokaryon incompatibility protein (HET)	IPR010730	Heterokaryon incompatibility	NA
OG0000715_chr_1	49.740504426313	68.4952731520684	0.13660048590561	1A5	18538	1.36962125106564	H3K4me2	0.0952107279693487	0	0.913066293510583	PANTHER	PTHR24148	ANKYRIN REPEAT DOMAIN-CONTAINING PROTEIN 39 HOMOLOG-RELATED	-	-	NA
OG0000720_chr_1	106.829595649698	92.1640474776273	-0.0634896286154192	1A5	8594	-1.15741639150652	H3K4me2	0.507885688632216	0.460711887172599	0.968715266803542	SUPERFAMILY	SSF47571	Cloroperoxidase	IPR036851	Chloroperoxidase-like superfamily	NA
OG0000720_chr_1	106.829595649698	92.1640474776273	-0.0634896286154192	1A5	8594	-1.15741639150652	H3K4me2	0.507885688632216	0.460711887172599	0.968715266803542	PANTHER	PTHR33577	STERIGMATOCYSTIN BIOSYNTHESIS PEROXIDASE STCC-RELATED	-	-	NA
OG0000720_chr_1	106.829595649698	92.1640474776273	-0.0634896286154192	1A5	8594	-1.15741639150652	H3K4me2	0.507885688632216	0.460711887172599	0.968715266803542	Pfam	PF01328	Peroxidase, family 2	IPR000028	Chloroperoxidase	NA
OG0000722_chr_1	192.486314486948	125.873961706563	-0.183277751131996	1A5	2566	-1.5250277668041	H3K4me2	0.942718878620018	0.947389885807504	1.00240436598362	Pfam	PF10390	RNA polymerase II elongation factor ELL	IPR019464	RNA polymerase II elongation factor ELL, N-terminal	NA
OG0000722_chr_1	192.486314486948	125.873961706563	-0.183277751131996	1A5	2566	-1.5250277668041	H3K4me2	0.942718878620018	0.947389885807504	1.00240436598362	SUPERFAMILY	SSF46785	Winged helix DNA-binding domain	IPR036390	Winged helix DNA-binding domain superfamily	NA
OG0000722_chr_1	192.486314486948	125.873961706563	-0.183277751131996	1A5	2566	-1.5250277668041	H3K4me2	0.942718878620018	0.947389885807504	1.00240436598362	Pfam	PF10390	RNA polymerase II elongation factor ELL	IPR019464	RNA polymerase II elongation factor ELL, N-terminal	NA
OG0000722_chr_1	192.486314486948	125.873961706563	-0.183277751131996	1A5	2566	-1.5250277668041	H3K4me2	0.942718878620018	0.947389885807504	1.00240436598362	SUPERFAMILY	SSF46785	Winged helix DNA-binding domain	IPR036390	Winged helix DNA-binding domain superfamily	NA
OG0000723_chr_1	42.6278501311587	41.4038064426375	-0.0123589691410654	1A5	1088	-1.02886636345199	H3K4me2	0.933085501858736	0	0.517307692307692	SUPERFAMILY	SSF51735	NAD(P)-binding Rossmann-fold domains	IPR036291	NAD(P)-binding domain superfamily	NA
OG0000723_chr_1	42.6278501311587	41.4038064426375	-0.0123589691410654	1A5	1088	-1.02886636345199	H3K4me2	0.933085501858736	0	0.517307692307692	Pfam	PF00389	D-isomer specific 2-hydroxyacid dehydrogenase, catalytic domain	IPR006139	D-isomer specific 2-hydroxyacid dehydrogenase, catalytic domain	NA
OG0000723_chr_1	42.6278501311587	41.4038064426375	-0.0123589691410654	1A5	1088	-1.02886636345199	H3K4me2	0.933085501858736	0	0.517307692307692	SUPERFAMILY	SSF52283	Formate/glycerate dehydrogenase catalytic domain-like	-	-	NA
OG0000723_chr_1	42.6278501311587	41.4038064426375	-0.0123589691410654	1A5	1088	-1.02886636345199	H3K4me2	0.933085501858736	0	0.517307692307692	Pfam	PF02826	D-isomer specific 2-hydroxyacid dehydrogenase, NAD binding domain	IPR006140	D-isomer specific 2-hydroxyacid dehydrogenase, NAD-binding domain	NA
OG0000723_chr_1	42.6278501311587	41.4038064426375	-0.0123589691410654	1A5	1088	-1.02886636345199	H3K4me2	0.933085501858736	0	0.517307692307692	Pfam	PF00389	D-isomer specific 2-hydroxyacid dehydrogenase, catalytic domain	IPR006139	D-isomer specific 2-hydroxyacid dehydrogenase, catalytic domain	NA
OG0000723_chr_1	42.6278501311587	41.4038064426375	-0.0123589691410654	1A5	1088	-1.02886636345199	H3K4me2	0.933085501858736	0	0.517307692307692	Pfam	PF02826	D-isomer specific 2-hydroxyacid dehydrogenase, NAD binding domain	IPR006140	D-isomer specific 2-hydroxyacid dehydrogenase, NAD-binding domain	NA
OG0000723_chr_1	42.6278501311587	41.4038064426375	-0.0123589691410654	1A5	1088	-1.02886636345199	H3K4me2	0.933085501858736	0	0.517307692307692	SUPERFAMILY	SSF51735	NAD(P)-binding Rossmann-fold domains	IPR036291	NAD(P)-binding domain superfamily	NA
OG0000723_chr_1	42.6278501311587	41.4038064426375	-0.0123589691410654	1A5	1088	-1.02886636345199	H3K4me2	0.933085501858736	0	0.517307692307692	SUPERFAMILY	SSF52283	Formate/glycerate dehydrogenase catalytic domain-like	-	-	NA
OG0000723_chr_1	42.6278501311587	41.4038064426375	-0.0123589691410654	1A5	1088	-1.02886636345199	H3K4me2	0.933085501858736	0	0.517307692307692	SUPERFAMILY	SSF52283	Formate/glycerate dehydrogenase catalytic domain-like	-	-	NA
OG0000723_chr_1	42.6278501311587	41.4038064426375	-0.0123589691410654	1A5	1088	-1.02886636345199	H3K4me2	0.933085501858736	0	0.517307692307692	PANTHER	PTHR42789	D-ISOMER SPECIFIC 2-HYDROXYACID DEHYDROGENASE FAMILY PROTEIN (AFU_ORTHOLOGUE AFUA_6G10090)	-	-	NA
OG0000723_chr_1	42.6278501311587	41.4038064426375	-0.0123589691410654	1A5	1088	-1.02886636345199	H3K4me2	0.933085501858736	0	0.517307692307692	SUPERFAMILY	SSF51735	NAD(P)-binding Rossmann-fold domains	IPR036291	NAD(P)-binding domain superfamily	NA
OG0000723_chr_1	42.6278501311587	41.4038064426375	-0.0123589691410654	1A5	1088	-1.02886636345199	H3K4me2	0.933085501858736	0	0.517307692307692	SUPERFAMILY	SSF52283	Formate/glycerate dehydrogenase catalytic domain-like	-	-	NA
OG0000723_chr_1	42.6278501311587	41.4038064426375	-0.0123589691410654	1A5	1088	-1.02886636345199	H3K4me2	0.933085501858736	0	0.517307692307692	PANTHER	PTHR42789	D-ISOMER SPECIFIC 2-HYDROXYACID DEHYDROGENASE FAMILY PROTEIN (AFU_ORTHOLOGUE AFUA_6G10090)	-	-	NA
OG0000723_chr_1	42.6278501311587	41.4038064426375	-0.0123589691410654	1A5	1088	-1.02886636345199	H3K4me2	0.933085501858736	0	0.517307692307692	Pfam	PF02826	D-isomer specific 2-hydroxyacid dehydrogenase, NAD binding domain	IPR006140	D-isomer specific 2-hydroxyacid dehydrogenase, NAD-binding domain	NA
OG0000723_chr_1	42.6278501311587	41.4038064426375	-0.0123589691410654	1A5	1088	-1.02886636345199	H3K4me2	0.933085501858736	0	0.517307692307692	Pfam	PF00389	D-isomer specific 2-hydroxyacid dehydrogenase, catalytic domain	IPR006139	D-isomer specific 2-hydroxyacid dehydrogenase, catalytic domain	NA
OG0000723_chr_1	42.6278501311587	41.4038064426375	-0.0123589691410654	1A5	1088	-1.02886636345199	H3K4me2	0.933085501858736	0	0.517307692307692	Pfam	PF02826	D-isomer specific 2-hydroxyacid dehydrogenase, NAD binding domain	IPR006140	D-isomer specific 2-hydroxyacid dehydrogenase, NAD-binding domain	NA
OG0000723_chr_1	42.6278501311587	41.4038064426375	-0.0123589691410654	1A5	1088	-1.02886636345199	H3K4me2	0.933085501858736	0	0.517307692307692	Pfam	PF02826	D-isomer specific 2-hydroxyacid dehydrogenase, NAD binding domain	IPR006140	D-isomer specific 2-hydroxyacid dehydrogenase, NAD-binding domain	NA
OG0000723_chr_1	42.6278501311587	41.4038064426375	-0.0123589691410654	1A5	1088	-1.02886636345199	H3K4me2	0.933085501858736	0	0.517307692307692	Pfam	PF00389	D-isomer specific 2-hydroxyacid dehydrogenase, catalytic domain	IPR006139	D-isomer specific 2-hydroxyacid dehydrogenase, catalytic domain	NA
OG0000723_chr_1	42.6278501311587	41.4038064426375	-0.0123589691410654	1A5	1088	-1.02886636345199	H3K4me2	0.933085501858736	0	0.517307692307692	PANTHER	PTHR42789	D-ISOMER SPECIFIC 2-HYDROXYACID DEHYDROGENASE FAMILY PROTEIN (AFU_ORTHOLOGUE AFUA_6G10090)	-	-	NA
OG0000723_chr_1	42.6278501311587	41.4038064426375	-0.0123589691410654	1A5	1088	-1.02886636345199	H3K4me2	0.933085501858736	0	0.517307692307692	SUPERFAMILY	SSF51735	NAD(P)-binding Rossmann-fold domains	IPR036291	NAD(P)-binding domain superfamily	NA
OG0000723_chr_1	42.6278501311587	41.4038064426375	-0.0123589691410654	1A5	1088	-1.02886636345199	H3K4me2	0.933085501858736	0	0.517307692307692	SUPERFAMILY	SSF51735	NAD(P)-binding Rossmann-fold domains	IPR036291	NAD(P)-binding domain superfamily	NA
OG0000723_chr_1	42.6278501311587	41.4038064426375	-0.0123589691410654	1A5	1088	-1.02886636345199	H3K4me2	0.933085501858736	0	0.517307692307692	PANTHER	PTHR42789	D-ISOMER SPECIFIC 2-HYDROXYACID DEHYDROGENASE FAMILY PROTEIN (AFU_ORTHOLOGUE AFUA_6G10090)	-	-	NA
OG0000723_chr_1	42.6278501311587	41.4038064426375	-0.0123589691410654	1A5	1088	-1.02886636345199	H3K4me2	0.933085501858736	0	0.517307692307692	SUPERFAMILY	SSF51735	NAD(P)-binding Rossmann-fold domains	IPR036291	NAD(P)-binding domain superfamily	NA
OG0000723_chr_1	42.6278501311587	41.4038064426375	-0.0123589691410654	1A5	1088	-1.02886636345199	H3K4me2	0.933085501858736	0	0.517307692307692	PANTHER	PTHR42789	D-ISOMER SPECIFIC 2-HYDROXYACID DEHYDROGENASE FAMILY PROTEIN (AFU_ORTHOLOGUE AFUA_6G10090)	-	-	NA
OG0000723_chr_1	42.6278501311587	41.4038064426375	-0.0123589691410654	1A5	1088	-1.02886636345199	H3K4me2	0.933085501858736	0	0.517307692307692	Pfam	PF00389	D-isomer specific 2-hydroxyacid dehydrogenase, catalytic domain	IPR006139	D-isomer specific 2-hydroxyacid dehydrogenase, catalytic domain	NA
OG0000723_chr_1	42.6278501311587	41.4038064426375	-0.0123589691410654	1A5	1088	-1.02886636345199	H3K4me2	0.933085501858736	0	0.517307692307692	Pfam	PF02826	D-isomer specific 2-hydroxyacid dehydrogenase, NAD binding domain	IPR006140	D-isomer specific 2-hydroxyacid dehydrogenase, NAD-binding domain	NA
OG0000723_chr_1	42.6278501311587	41.4038064426375	-0.0123589691410654	1A5	1088	-1.02886636345199	H3K4me2	0.933085501858736	0	0.517307692307692	SUPERFAMILY	SSF52283	Formate/glycerate dehydrogenase catalytic domain-like	-	-	NA
OG0000723_chr_1	42.6278501311587	41.4038064426375	-0.0123589691410654	1A5	1088	-1.02886636345199	H3K4me2	0.933085501858736	0	0.517307692307692	PANTHER	PTHR42789	D-ISOMER SPECIFIC 2-HYDROXYACID DEHYDROGENASE FAMILY PROTEIN (AFU_ORTHOLOGUE AFUA_6G10090)	-	-	NA
OG0000723_chr_1	42.6278501311587	41.4038064426375	-0.0123589691410654	1A5	1088	-1.02886636345199	H3K4me2	0.933085501858736	0	0.517307692307692	Pfam	PF00389	D-isomer specific 2-hydroxyacid dehydrogenase, catalytic domain	IPR006139	D-isomer specific 2-hydroxyacid dehydrogenase, catalytic domain	NA
OG0000723_chr_1	42.6278501311587	41.4038064426375	-0.0123589691410654	1A5	1088	-1.02886636345199	H3K4me2	0.933085501858736	0	0.517307692307692	SUPERFAMILY	SSF52283	Formate/glycerate dehydrogenase catalytic domain-like	-	-	NA
OG0000724_chr_1	95.1796964863915	75.0117623186385	-0.102202600553515	1A5	236	-1.26532649096083	H3K4me2	1	0	0.5	NA	NA	NA	NA	NA	NA
OG0000726_chr_1	80.82256282768	104.986598529462	0.11237787614241	1A5	2839	1.29532240089658	H3K4me2	0.591837418432634	0.535850495804729	0.964828743199773	Pfam	PF08238	Sel1 repeat	IPR006597	Sel1-like repeat	NA
OG0000726_chr_1	80.82256282768	104.986598529462	0.11237787614241	1A5	2839	1.29532240089658	H3K4me2	0.591837418432634	0.535850495804729	0.964828743199773	Pfam	PF08238	Sel1 repeat	IPR006597	Sel1-like repeat	NA
OG0000726_chr_1	80.82256282768	104.986598529462	0.11237787614241	1A5	2839	1.29532240089658	H3K4me2	0.591837418432634	0.535850495804729	0.964828743199773	Pfam	PF08238	Sel1 repeat	IPR006597	Sel1-like repeat	NA
OG0000726_chr_1	80.82256282768	104.986598529462	0.11237787614241	1A5	2839	1.29532240089658	H3K4me2	0.591837418432634	0.535850495804729	0.964828743199773	PANTHER	PTHR11102	SEL-1-LIKE PROTEIN	-	-	NA
OG0000726_chr_1	80.82256282768	104.986598529462	0.11237787614241	1A5	2839	1.29532240089658	H3K4me2	0.591837418432634	0.535850495804729	0.964828743199773	SUPERFAMILY	SSF81901	HCP-like	-	-	NA
OG0000726_chr_1	80.82256282768	104.986598529462	0.11237787614241	1A5	2839	1.29532240089658	H3K4me2	0.591837418432634	0.535850495804729	0.964828743199773	Pfam	PF08238	Sel1 repeat	IPR006597	Sel1-like repeat	NA
OG0000726_chr_1	80.82256282768	104.986598529462	0.11237787614241	1A5	2839	1.29532240089658	H3K4me2	0.591837418432634	0.535850495804729	0.964828743199773	Pfam	PF08238	Sel1 repeat	IPR006597	Sel1-like repeat	NA
OG0000726_chr_1	80.82256282768	104.986598529462	0.11237787614241	1A5	2839	1.29532240089658	H3K4me2	0.591837418432634	0.535850495804729	0.964828743199773	Pfam	PF08238	Sel1 repeat	IPR006597	Sel1-like repeat	NA
OG0000726_chr_1	80.82256282768	104.986598529462	0.11237787614241	1A5	2839	1.29532240089658	H3K4me2	0.591837418432634	0.535850495804729	0.964828743199773	SUPERFAMILY	SSF81901	HCP-like	-	-	NA
OG0000726_chr_1	80.82256282768	104.986598529462	0.11237787614241	1A5	2839	1.29532240089658	H3K4me2	0.591837418432634	0.535850495804729	0.964828743199773	SUPERFAMILY	SSF81901	HCP-like	-	-	NA
OG0000726_chr_1	80.82256282768	104.986598529462	0.11237787614241	1A5	2839	1.29532240089658	H3K4me2	0.591837418432634	0.535850495804729	0.964828743199773	Pfam	PF08238	Sel1 repeat	IPR006597	Sel1-like repeat	NA
OG0000726_chr_1	80.82256282768	104.986598529462	0.11237787614241	1A5	2839	1.29532240089658	H3K4me2	0.591837418432634	0.535850495804729	0.964828743199773	Pfam	PF08238	Sel1 repeat	IPR006597	Sel1-like repeat	NA
OG0000726_chr_1	80.82256282768	104.986598529462	0.11237787614241	1A5	2839	1.29532240089658	H3K4me2	0.591837418432634	0.535850495804729	0.964828743199773	Pfam	PF08238	Sel1 repeat	IPR006597	Sel1-like repeat	NA
OG0000726_chr_1	80.82256282768	104.986598529462	0.11237787614241	1A5	2839	1.29532240089658	H3K4me2	0.591837418432634	0.535850495804729	0.964828743199773	Pfam	PF08238	Sel1 repeat	IPR006597	Sel1-like repeat	NA
OG0000727_chr_1	54.5891694049403	44.5537711951317	-0.0864658488863199	1A5	5530	-1.22029785781778	H3K4me2	0.129059241542135	0.0919584455559831	0.967140080324326	Pfam	PF00172	Fungal Zn(2)-Cys(6) binuclear cluster domain	IPR001138	Zn(2)Cys(6) fungal-type DNA-binding domain	NA
OG0000727_chr_1	54.5891694049403	44.5537711951317	-0.0864658488863199	1A5	5530	-1.22029785781778	H3K4me2	0.129059241542135	0.0919584455559831	0.967140080324326	PANTHER	PTHR47338	ZN(II)2CYS6 TRANSCRIPTION FACTOR (EUROFUNG)-RELATED	-	-	NA
OG0000727_chr_1	54.5891694049403	44.5537711951317	-0.0864658488863199	1A5	5530	-1.22029785781778	H3K4me2	0.129059241542135	0.0919584455559831	0.967140080324326	PANTHER	PTHR47338	ZN(II)2CYS6 TRANSCRIPTION FACTOR (EUROFUNG)-RELATED	-	-	NA
OG0000727_chr_1	54.5891694049403	44.5537711951317	-0.0864658488863199	1A5	5530	-1.22029785781778	H3K4me2	0.129059241542135	0.0919584455559831	0.967140080324326	Pfam	PF04082	Fungal specific transcription factor domain	IPR007219	Transcription factor domain, fungi	NA
OG0000727_chr_1	54.5891694049403	44.5537711951317	-0.0864658488863199	1A5	5530	-1.22029785781778	H3K4me2	0.129059241542135	0.0919584455559831	0.967140080324326	SUPERFAMILY	SSF57701	Zn2/Cys6 DNA-binding domain	IPR036864	Zn(2)-C6 fungal-type DNA-binding domain superfamily	NA
OG0000727_chr_1	54.5891694049403	44.5537711951317	-0.0864658488863199	1A5	5530	-1.22029785781778	H3K4me2	0.129059241542135	0.0919584455559831	0.967140080324326	PANTHER	PTHR47338	ZN(II)2CYS6 TRANSCRIPTION FACTOR (EUROFUNG)-RELATED	-	-	NA
OG0000727_chr_1	54.5891694049403	44.5537711951317	-0.0864658488863199	1A5	5530	-1.22029785781778	H3K4me2	0.129059241542135	0.0919584455559831	0.967140080324326	Pfam	PF04082	Fungal specific transcription factor domain	IPR007219	Transcription factor domain, fungi	NA
OG0000727_chr_1	54.5891694049403	44.5537711951317	-0.0864658488863199	1A5	5530	-1.22029785781778	H3K4me2	0.129059241542135	0.0919584455559831	0.967140080324326	Pfam	PF04082	Fungal specific transcription factor domain	IPR007219	Transcription factor domain, fungi	NA
OG0000727_chr_1	54.5891694049403	44.5537711951317	-0.0864658488863199	1A5	5530	-1.22029785781778	H3K4me2	0.129059241542135	0.0919584455559831	0.967140080324326	Pfam	PF04082	Fungal specific transcription factor domain	IPR007219	Transcription factor domain, fungi	NA
OG0000727_chr_1	54.5891694049403	44.5537711951317	-0.0864658488863199	1A5	5530	-1.22029785781778	H3K4me2	0.129059241542135	0.0919584455559831	0.967140080324326	SUPERFAMILY	SSF57701	Zn2/Cys6 DNA-binding domain	IPR036864	Zn(2)-C6 fungal-type DNA-binding domain superfamily	NA
OG0000727_chr_1	54.5891694049403	44.5537711951317	-0.0864658488863199	1A5	5530	-1.22029785781778	H3K4me2	0.129059241542135	0.0919584455559831	0.967140080324326	Pfam	PF00172	Fungal Zn(2)-Cys(6) binuclear cluster domain	IPR001138	Zn(2)Cys(6) fungal-type DNA-binding domain	NA
OG0000727_chr_1	54.5891694049403	44.5537711951317	-0.0864658488863199	1A5	5530	-1.22029785781778	H3K4me2	0.129059241542135	0.0919584455559831	0.967140080324326	SUPERFAMILY	SSF57701	Zn2/Cys6 DNA-binding domain	IPR036864	Zn(2)-C6 fungal-type DNA-binding domain superfamily	NA
OG0000727_chr_1	54.5891694049403	44.5537711951317	-0.0864658488863199	1A5	5530	-1.22029785781778	H3K4me2	0.129059241542135	0.0919584455559831	0.967140080324326	Pfam	PF04082	Fungal specific transcription factor domain	IPR007219	Transcription factor domain, fungi	NA
OG0000727_chr_1	54.5891694049403	44.5537711951317	-0.0864658488863199	1A5	5530	-1.22029785781778	H3K4me2	0.129059241542135	0.0919584455559831	0.967140080324326	SUPERFAMILY	SSF57701	Zn2/Cys6 DNA-binding domain	IPR036864	Zn(2)-C6 fungal-type DNA-binding domain superfamily	NA
OG0000727_chr_1	54.5891694049403	44.5537711951317	-0.0864658488863199	1A5	5530	-1.22029785781778	H3K4me2	0.129059241542135	0.0919584455559831	0.967140080324326	SUPERFAMILY	SSF57701	Zn2/Cys6 DNA-binding domain	IPR036864	Zn(2)-C6 fungal-type DNA-binding domain superfamily	NA
OG0000727_chr_1	54.5891694049403	44.5537711951317	-0.0864658488863199	1A5	5530	-1.22029785781778	H3K4me2	0.129059241542135	0.0919584455559831	0.967140080324326	Pfam	PF00172	Fungal Zn(2)-Cys(6) binuclear cluster domain	IPR001138	Zn(2)Cys(6) fungal-type DNA-binding domain	NA
OG0000727_chr_1	54.5891694049403	44.5537711951317	-0.0864658488863199	1A5	5530	-1.22029785781778	H3K4me2	0.129059241542135	0.0919584455559831	0.967140080324326	Pfam	PF00172	Fungal Zn(2)-Cys(6) binuclear cluster domain	IPR001138	Zn(2)Cys(6) fungal-type DNA-binding domain	NA
OG0000727_chr_1	54.5891694049403	44.5537711951317	-0.0864658488863199	1A5	5530	-1.22029785781778	H3K4me2	0.129059241542135	0.0919584455559831	0.967140080324326	Pfam	PF00172	Fungal Zn(2)-Cys(6) binuclear cluster domain	IPR001138	Zn(2)Cys(6) fungal-type DNA-binding domain	NA
OG0000727_chr_1	54.5891694049403	44.5537711951317	-0.0864658488863199	1A5	5530	-1.22029785781778	H3K4me2	0.129059241542135	0.0919584455559831	0.967140080324326	PANTHER	PTHR47338	ZN(II)2CYS6 TRANSCRIPTION FACTOR (EUROFUNG)-RELATED	-	-	NA
OG0000727_chr_1	54.5891694049403	44.5537711951317	-0.0864658488863199	1A5	5530	-1.22029785781778	H3K4me2	0.129059241542135	0.0919584455559831	0.967140080324326	Pfam	PF00172	Fungal Zn(2)-Cys(6) binuclear cluster domain	IPR001138	Zn(2)Cys(6) fungal-type DNA-binding domain	NA
OG0000727_chr_1	54.5891694049403	44.5537711951317	-0.0864658488863199	1A5	5530	-1.22029785781778	H3K4me2	0.129059241542135	0.0919584455559831	0.967140080324326	SUPERFAMILY	SSF57701	Zn2/Cys6 DNA-binding domain	IPR036864	Zn(2)-C6 fungal-type DNA-binding domain superfamily	NA
OG0000727_chr_1	54.5891694049403	44.5537711951317	-0.0864658488863199	1A5	5530	-1.22029785781778	H3K4me2	0.129059241542135	0.0919584455559831	0.967140080324326	Pfam	PF00172	Fungal Zn(2)-Cys(6) binuclear cluster domain	IPR001138	Zn(2)Cys(6) fungal-type DNA-binding domain	NA
OG0000727_chr_1	54.5891694049403	44.5537711951317	-0.0864658488863199	1A5	5530	-1.22029785781778	H3K4me2	0.129059241542135	0.0919584455559831	0.967140080324326	Pfam	PF04082	Fungal specific transcription factor domain	IPR007219	Transcription factor domain, fungi	NA
OG0000727_chr_1	54.5891694049403	44.5537711951317	-0.0864658488863199	1A5	5530	-1.22029785781778	H3K4me2	0.129059241542135	0.0919584455559831	0.967140080324326	PANTHER	PTHR47338	ZN(II)2CYS6 TRANSCRIPTION FACTOR (EUROFUNG)-RELATED	-	-	NA
OG0000727_chr_1	54.5891694049403	44.5537711951317	-0.0864658488863199	1A5	5530	-1.22029785781778	H3K4me2	0.129059241542135	0.0919584455559831	0.967140080324326	PANTHER	PTHR47338	ZN(II)2CYS6 TRANSCRIPTION FACTOR (EUROFUNG)-RELATED	-	-	NA
OG0000727_chr_1	54.5891694049403	44.5537711951317	-0.0864658488863199	1A5	5530	-1.22029785781778	H3K4me2	0.129059241542135	0.0919584455559831	0.967140080324326	PANTHER	PTHR47338	ZN(II)2CYS6 TRANSCRIPTION FACTOR (EUROFUNG)-RELATED	-	-	NA
OG0000727_chr_1	54.5891694049403	44.5537711951317	-0.0864658488863199	1A5	5530	-1.22029785781778	H3K4me2	0.129059241542135	0.0919584455559831	0.967140080324326	SUPERFAMILY	SSF57701	Zn2/Cys6 DNA-binding domain	IPR036864	Zn(2)-C6 fungal-type DNA-binding domain superfamily	NA
OG0000727_chr_1	54.5891694049403	44.5537711951317	-0.0864658488863199	1A5	5530	-1.22029785781778	H3K4me2	0.129059241542135	0.0919584455559831	0.967140080324326	Pfam	PF04082	Fungal specific transcription factor domain	IPR007219	Transcription factor domain, fungi	NA
OG0000727_chr_1	54.5891694049403	44.5537711951317	-0.0864658488863199	1A5	5530	-1.22029785781778	H3K4me2	0.129059241542135	0.0919584455559831	0.967140080324326	PANTHER	PTHR47338	ZN(II)2CYS6 TRANSCRIPTION FACTOR (EUROFUNG)-RELATED	-	-	NA
OG0000727_chr_1	54.5891694049403	44.5537711951317	-0.0864658488863199	1A5	5530	-1.22029785781778	H3K4me2	0.129059241542135	0.0919584455559831	0.967140080324326	SUPERFAMILY	SSF57701	Zn2/Cys6 DNA-binding domain	IPR036864	Zn(2)-C6 fungal-type DNA-binding domain superfamily	NA
OG0000727_chr_1	54.5891694049403	44.5537711951317	-0.0864658488863199	1A5	5530	-1.22029785781778	H3K4me2	0.129059241542135	0.0919584455559831	0.967140080324326	Pfam	PF04082	Fungal specific transcription factor domain	IPR007219	Transcription factor domain, fungi	NA
OG0000727_chr_1	54.5891694049403	44.5537711951317	-0.0864658488863199	1A5	5530	-1.22029785781778	H3K4me2	0.129059241542135	0.0919584455559831	0.967140080324326	Pfam	PF00172	Fungal Zn(2)-Cys(6) binuclear cluster domain	IPR001138	Zn(2)Cys(6) fungal-type DNA-binding domain	NA
OG0000728_chr_1	6.52934708967752	5.55918711526736	-0.0599072975290869	1A5	8477	-1.14790856814436	H3K4me2	0.996470256024096	1	1.00176799226798	PANTHER	PTHR13794	ENOLASE SUPERFAMILY, MANDELATE RACEMASE	IPR046945	L-rhamnonate dehydratase-like	NA
OG0000728_chr_1	6.52934708967752	5.55918711526736	-0.0599072975290869	1A5	8477	-1.14790856814436	H3K4me2	0.996470256024096	1	1.00176799226798	SUPERFAMILY	SSF54826	Enolase N-terminal domain-like	IPR029017	Enolase-like, N-terminal	NA
OG0000728_chr_1	6.52934708967752	5.55918711526736	-0.0599072975290869	1A5	8477	-1.14790856814436	H3K4me2	0.996470256024096	1	1.00176799226798	Pfam	PF13378	Enolase C-terminal domain-like	IPR029065	Enolase C-terminal domain-like	NA
OG0000728_chr_1	6.52934708967752	5.55918711526736	-0.0599072975290869	1A5	8477	-1.14790856814436	H3K4me2	0.996470256024096	1	1.00176799226798	SUPERFAMILY	SSF54826	Enolase N-terminal domain-like	IPR029017	Enolase-like, N-terminal	NA
OG0000728_chr_1	6.52934708967752	5.55918711526736	-0.0599072975290869	1A5	8477	-1.14790856814436	H3K4me2	0.996470256024096	1	1.00176799226798	Pfam	PF02746	Mandelate racemase / muconate lactonizing enzyme, N-terminal domain	IPR013341	Mandelate racemase/muconate lactonizing enzyme, N-terminal domain	NA
OG0000728_chr_1	6.52934708967752	5.55918711526736	-0.0599072975290869	1A5	8477	-1.14790856814436	H3K4me2	0.996470256024096	1	1.00176799226798	SUPERFAMILY	SSF51604	Enolase C-terminal domain-like	IPR036849	Enolase-like, C-terminal domain superfamily	NA
OG0000728_chr_1	6.52934708967752	5.55918711526736	-0.0599072975290869	1A5	8477	-1.14790856814436	H3K4me2	0.996470256024096	1	1.00176799226798	Pfam	PF02746	Mandelate racemase / muconate lactonizing enzyme, N-terminal domain	IPR013341	Mandelate racemase/muconate lactonizing enzyme, N-terminal domain	NA
OG0000728_chr_1	6.52934708967752	5.55918711526736	-0.0599072975290869	1A5	8477	-1.14790856814436	H3K4me2	0.996470256024096	1	1.00176799226798	SUPERFAMILY	SSF51604	Enolase C-terminal domain-like	IPR036849	Enolase-like, C-terminal domain superfamily	NA
OG0000728_chr_1	6.52934708967752	5.55918711526736	-0.0599072975290869	1A5	8477	-1.14790856814436	H3K4me2	0.996470256024096	1	1.00176799226798	Pfam	PF13378	Enolase C-terminal domain-like	IPR029065	Enolase C-terminal domain-like	NA
OG0000728_chr_1	6.52934708967752	5.55918711526736	-0.0599072975290869	1A5	8477	-1.14790856814436	H3K4me2	0.996470256024096	1	1.00176799226798	PANTHER	PTHR13794	ENOLASE SUPERFAMILY, MANDELATE RACEMASE	IPR046945	L-rhamnonate dehydratase-like	NA
OG0000729_chr_1	1112.37094540936	303.487910071229	-0.563069830433852	1A5	12000	-3.65653580514547	H3K4me2	0.98478918341932	1	1.00766369381078	SUPERFAMILY	SSF81296	E set domains	IPR014756	Immunoglobulin E-set	NA
OG0000729_chr_1	1112.37094540936	303.487910071229	-0.563069830433852	1A5	12000	-3.65653580514547	H3K4me2	0.98478918341932	1	1.00766369381078	PANTHER	PTHR40625	GTP-BINDING PROTEIN ESDC-RELATED	-	-	NA
OG0000729_chr_1	1112.37094540936	303.487910071229	-0.563069830433852	1A5	12000	-3.65653580514547	H3K27me3	0.986052303860523	1	1.00702282417858	SUPERFAMILY	SSF81296	E set domains	IPR014756	Immunoglobulin E-set	NA
OG0000729_chr_1	1112.37094540936	303.487910071229	-0.563069830433852	1A5	12000	-3.65653580514547	H3K27me3	0.986052303860523	1	1.00702282417858	PANTHER	PTHR40625	GTP-BINDING PROTEIN ESDC-RELATED	-	-	NA
OG0000730_chr_1	19.0542242044819	14.1460107430119	-0.121907605474802	1A5	14116	-1.32405981645923	H3K4me2	0.995112689427235	1	1.00244964136545	Pfam	PF11559	Afadin- and alpha -actinin-Binding	IPR021622	Afadin/alpha-actinin-binding	NA
OG0000732_chr_1	130.96161988132	86.4612972234096	-0.178631723543667	1A5	19906	-1.50880016728131	H3K4me2	0.146474901297236	0	0.872238894081763	NA	NA	NA	NA	NA	NA
OG0000733_chr_1	38.5332545663344	11.8919760063906	-0.486643080447061	1A5	22420	-3.0665007867481	H3K4me2	0.90272268907563	1	1.05112532240399	Pfam	PF02982	Scytalone dehydratase	IPR004235	Scytalone dehydratase	NA
OG0000733_chr_1	38.5332545663344	11.8919760063906	-0.486643080447061	1A5	22420	-3.0665007867481	H3K4me2	0.90272268907563	1	1.05112532240399	SUPERFAMILY	SSF54427	NTF2-like	IPR032710	NTF2-like domain superfamily	NA
OG0000733_chr_1	38.5332545663344	11.8919760063906	-0.486643080447061	1A5	22420	-3.0665007867481	H3K4me2	0.90272268907563	1	1.05112532240399	SUPERFAMILY	SSF54427	NTF2-like	IPR032710	NTF2-like domain superfamily	NA
OG0000733_chr_1	38.5332545663344	11.8919760063906	-0.486643080447061	1A5	22420	-3.0665007867481	H3K4me2	0.90272268907563	1	1.05112532240399	Pfam	PF02982	Scytalone dehydratase	IPR004235	Scytalone dehydratase	NA
OG0000734_chr_1	1.63281487598561	0.16811862315555	-0.352933375268761	1A5	23641	-2.25389341783914	H3K4me2	0.70282114489181	0	0.587260736689722	SUPERFAMILY	SSF51735	NAD(P)-binding Rossmann-fold domains	IPR036291	NAD(P)-binding domain superfamily	NA
OG0000734_chr_1	1.63281487598561	0.16811862315555	-0.352933375268761	1A5	23641	-2.25389341783914	H3K4me2	0.70282114489181	0	0.587260736689722	SUPERFAMILY	SSF51735	NAD(P)-binding Rossmann-fold domains	IPR036291	NAD(P)-binding domain superfamily	NA
OG0000734_chr_1	1.63281487598561	0.16811862315555	-0.352933375268761	1A5	23641	-2.25389341783914	H3K4me2	0.70282114489181	0	0.587260736689722	Pfam	PF01073	3-beta hydroxysteroid dehydrogenase/isomerase family	IPR002225	3-beta hydroxysteroid dehydrogenase/isomerase	NA
OG0000734_chr_1	1.63281487598561	0.16811862315555	-0.352933375268761	1A5	23641	-2.25389341783914	H3K4me2	0.70282114489181	0	0.587260736689722	PANTHER	PTHR43245	BIFUNCTIONAL POLYMYXIN RESISTANCE PROTEIN ARNA	-	-	NA
OG0000734_chr_1	1.63281487598561	0.16811862315555	-0.352933375268761	1A5	23641	-2.25389341783914	H3K4me2	0.70282114489181	0	0.587260736689722	PANTHER	PTHR43245	BIFUNCTIONAL POLYMYXIN RESISTANCE PROTEIN ARNA	-	-	NA
OG0000734_chr_1	1.63281487598561	0.16811862315555	-0.352933375268761	1A5	23641	-2.25389341783914	H3K4me2	0.70282114489181	0	0.587260736689722	SUPERFAMILY	SSF51735	NAD(P)-binding Rossmann-fold domains	IPR036291	NAD(P)-binding domain superfamily	NA
OG0000734_chr_1	1.63281487598561	0.16811862315555	-0.352933375268761	1A5	23641	-2.25389341783914	H3K4me2	0.70282114489181	0	0.587260736689722	PANTHER	PTHR43245	BIFUNCTIONAL POLYMYXIN RESISTANCE PROTEIN ARNA	-	-	NA
OG0000734_chr_1	1.63281487598561	0.16811862315555	-0.352933375268761	1A5	23641	-2.25389341783914	H3K4me2	0.70282114489181	0	0.587260736689722	Pfam	PF01073	3-beta hydroxysteroid dehydrogenase/isomerase family	IPR002225	3-beta hydroxysteroid dehydrogenase/isomerase	NA
OG0000734_chr_1	1.63281487598561	0.16811862315555	-0.352933375268761	1A5	23641	-2.25389341783914	H3K4me2	0.70282114489181	0	0.587260736689722	Pfam	PF01073	3-beta hydroxysteroid dehydrogenase/isomerase family	IPR002225	3-beta hydroxysteroid dehydrogenase/isomerase	NA
OG0000734_chr_1	1.63281487598561	0.16811862315555	-0.352933375268761	1A5	23641	-2.25389341783914	H3K4me2	0.70282114489181	0	0.587260736689722	Pfam	PF01073	3-beta hydroxysteroid dehydrogenase/isomerase family	IPR002225	3-beta hydroxysteroid dehydrogenase/isomerase	NA
OG0000734_chr_1	1.63281487598561	0.16811862315555	-0.352933375268761	1A5	23641	-2.25389341783914	H3K4me2	0.70282114489181	0	0.587260736689722	SUPERFAMILY	SSF51735	NAD(P)-binding Rossmann-fold domains	IPR036291	NAD(P)-binding domain superfamily	NA
OG0000734_chr_1	1.63281487598561	0.16811862315555	-0.352933375268761	1A5	23641	-2.25389341783914	H3K4me2	0.70282114489181	0	0.587260736689722	PANTHER	PTHR43245	BIFUNCTIONAL POLYMYXIN RESISTANCE PROTEIN ARNA	-	-	NA
OG0001324_chr_1	364.000400990836	432.562251068743	0.0747581209176936	CNR93	18148	1.18784047878245	H3K4me2	1	1	1	SUPERFAMILY	SSF47954	Cyclin-like	IPR036915	Cyclin-like superfamily	NA
OG0001324_chr_1	364.000400990836	432.562251068743	0.0747581209176936	CNR93	18148	1.18784047878245	H3K4me2	1	1	1	SUPERFAMILY	SSF47954	Cyclin-like	IPR036915	Cyclin-like superfamily	NA
OG0001324_chr_1	364.000400990836	432.562251068743	0.0747581209176936	CNR93	18148	1.18784047878245	H3K4me2	1	1	1	PANTHER	PTHR10177	CYCLINS	IPR039361	Cyclin	NA
OG0001324_chr_1	364.000400990836	432.562251068743	0.0747581209176936	CNR93	18148	1.18784047878245	H3K4me2	1	1	1	Pfam	PF00134	Cyclin, N-terminal domain	IPR006671	Cyclin, N-terminal	NA
OG0001324_chr_1	364.000400990836	432.562251068743	0.0747581209176936	CNR93	18148	1.18784047878245	H3K4me2	1	1	1	Pfam	PF02984	Cyclin, C-terminal domain	IPR004367	Cyclin, C-terminal domain	NA
OG0001325_chr_1	73.2701498250353	165.260962587802	0.34997599055526	CNR93	12929	2.23859737700109	H3K4me2	0.671940709277508	0.543905150055576	0.92342099303434	Pfam	PF00400	WD domain, G-beta repeat	IPR001680	WD40 repeat	NA
OG0001325_chr_1	73.2701498250353	165.260962587802	0.34997599055526	CNR93	12929	2.23859737700109	H3K4me2	0.671940709277508	0.543905150055576	0.92342099303434	PANTHER	PTHR44163	U3 SMALL NUCLEOLAR RNA-ASSOCIATED PROTEIN 4 HOMOLOG	IPR046351	U3 small nucleolar RNA-associated protein 4	NA
OG0001325_chr_1	73.2701498250353	165.260962587802	0.34997599055526	CNR93	12929	2.23859737700109	H3K4me2	0.671940709277508	0.543905150055576	0.92342099303434	SUPERFAMILY	SSF50998	Quinoprotein alcohol dehydrogenase-like	IPR011047	Quinoprotein alcohol dehydrogenase-like superfamily	NA
OG0001326_chr_1	75.5192672913237	62.1115027175631	-0.0836622817228461	CNR93	11480	-1.21244565564796	H3K4me2	0.994376803090313	1	1.00281952582931	PANTHER	PTHR28019	CELL MEMBRANE PROTEIN YLR413W-RELATED	-	-	NA
OG0001326_chr_1	75.5192672913237	62.1115027175631	-0.0836622817228461	CNR93	11480	-1.21244565564796	H3K4me2	0.994376803090313	1	1.00281952582931	Pfam	PF06687	SUR7/PalI family	IPR009571	Membrane protein SUR7/Rim9-like, fungi	NA
OG0001327_chr_1	82.0691140236961	94.6460993791438	0.061227684902108	CNR93	8549	1.15140387017803	H3K4me2	0.993149066855658	1	1.00343724072538	Pfam	PF03835	Rad4 transglutaminase-like domain	IPR018325	Rad4/PNGase transglutaminase-like fold	NA
OG0001327_chr_1	82.0691140236961	94.6460993791438	0.061227684902108	CNR93	8549	1.15140387017803	H3K4me2	0.993149066855658	1	1.00343724072538	PANTHER	PTHR12143	PEPTIDE N-GLYCANASE PNGASE -RELATED	-	-	NA
OG0001327_chr_1	82.0691140236961	94.6460993791438	0.061227684902108	CNR93	8549	1.15140387017803	H3K4me2	0.993149066855658	1	1.00343724072538	SUPERFAMILY	SSF54001	Cysteine proteinases	IPR038765	Papain-like cysteine peptidase superfamily	NA
OG0001328_chr_1	100.460623283788	145.666262325713	0.160032698562952	CNR93	5606	1.44554860377196	H3K4me2	1	1	1	Pfam	PF00756	Putative esterase	IPR000801	Esterase-like	NA
OG0001328_chr_1	100.460623283788	145.666262325713	0.160032698562952	CNR93	5606	1.44554860377196	H3K4me2	1	1	1	PANTHER	PTHR10061	S-FORMYLGLUTATHIONE HYDROLASE	IPR014186	S-formylglutathione hydrolase	NA
OG0001328_chr_1	100.460623283788	145.666262325713	0.160032698562952	CNR93	5606	1.44554860377196	H3K4me2	1	1	1	TIGRFAM	TIGR02821	fghA_ester_D: S-formylglutathione hydrolase	IPR014186	S-formylglutathione hydrolase	NA
OG0001328_chr_1	100.460623283788	145.666262325713	0.160032698562952	CNR93	5606	1.44554860377196	H3K4me2	1	1	1	TIGRFAM	TIGR02821	fghA_ester_D: S-formylglutathione hydrolase	IPR014186	S-formylglutathione hydrolase	NA
OG0001328_chr_1	100.460623283788	145.666262325713	0.160032698562952	CNR93	5606	1.44554860377196	H3K4me2	1	1	1	Pfam	PF00756	Putative esterase	IPR000801	Esterase-like	NA
OG0001328_chr_1	100.460623283788	145.666262325713	0.160032698562952	CNR93	5606	1.44554860377196	H3K4me2	1	1	1	SUPERFAMILY	SSF53474	alpha/beta-Hydrolases	IPR029058	Alpha/Beta hydrolase fold	NA
OG0001328_chr_1	100.460623283788	145.666262325713	0.160032698562952	CNR93	5606	1.44554860377196	H3K4me2	1	1	1	PANTHER	PTHR10061	S-FORMYLGLUTATHIONE HYDROLASE	IPR014186	S-formylglutathione hydrolase	NA
OG0001328_chr_1	100.460623283788	145.666262325713	0.160032698562952	CNR93	5606	1.44554860377196	H3K4me2	1	1	1	SUPERFAMILY	SSF53474	alpha/beta-Hydrolases	IPR029058	Alpha/Beta hydrolase fold	NA
OG0001329_chr_1	115.851173362989	114.980222292632	-0.00324914092507296	CNR93	4466	-1.00750947922966	H3K4me2	1	1	1	SUPERFAMILY	SSF63562	RPB6/omega subunit-like	IPR036161	RPB6/omega subunit-like superfamily	NA
OG0001329_chr_1	115.851173362989	114.980222292632	-0.00324914092507296	CNR93	4466	-1.00750947922966	H3K4me2	1	1	1	PANTHER	PTHR47227	DNA-DIRECTED RNA POLYMERASE SUBUNIT K	-	-	NA
OG0001329_chr_1	115.851173362989	114.980222292632	-0.00324914092507296	CNR93	4466	-1.00750947922966	H3K4me2	1	1	1	PANTHER	PTHR47227	DNA-DIRECTED RNA POLYMERASE SUBUNIT K	-	-	NA
OG0001329_chr_1	115.851173362989	114.980222292632	-0.00324914092507296	CNR93	4466	-1.00750947922966	H3K4me2	1	1	1	Pfam	PF01192	RNA polymerase Rpb6	IPR006110	RNA polymerase, subunit omega/Rpo6/RPB6	NA
OG0001329_chr_1	115.851173362989	114.980222292632	-0.00324914092507296	CNR93	4466	-1.00750947922966	H3K4me2	1	1	1	Pfam	PF01192	RNA polymerase Rpb6	IPR006110	RNA polymerase, subunit omega/Rpo6/RPB6	NA
OG0001329_chr_1	115.851173362989	114.980222292632	-0.00324914092507296	CNR93	4466	-1.00750947922966	H3K4me2	1	1	1	Pfam	PF01192	RNA polymerase Rpb6	IPR006110	RNA polymerase, subunit omega/Rpo6/RPB6	NA
OG0001329_chr_1	115.851173362989	114.980222292632	-0.00324914092507296	CNR93	4466	-1.00750947922966	H3K4me2	1	1	1	SUPERFAMILY	SSF63562	RPB6/omega subunit-like	IPR036161	RPB6/omega subunit-like superfamily	NA
OG0001329_chr_1	115.851173362989	114.980222292632	-0.00324914092507296	CNR93	4466	-1.00750947922966	H3K4me2	1	1	1	SUPERFAMILY	SSF63562	RPB6/omega subunit-like	IPR036161	RPB6/omega subunit-like superfamily	NA
OG0001329_chr_1	115.851173362989	114.980222292632	-0.00324914092507296	CNR93	4466	-1.00750947922966	H3K4me2	1	1	1	PANTHER	PTHR47227	DNA-DIRECTED RNA POLYMERASE SUBUNIT K	-	-	NA
OG0001329_chr_1	115.851173362989	114.980222292632	-0.00324914092507296	CNR93	4466	-1.00750947922966	H3K4me2	1	1	1	Pfam	PF01192	RNA polymerase Rpb6	IPR006110	RNA polymerase, subunit omega/Rpo6/RPB6	NA
OG0001329_chr_1	115.851173362989	114.980222292632	-0.00324914092507296	CNR93	4466	-1.00750947922966	H3K4me2	1	1	1	PANTHER	PTHR47227	DNA-DIRECTED RNA POLYMERASE SUBUNIT K	-	-	NA
OG0001329_chr_1	115.851173362989	114.980222292632	-0.00324914092507296	CNR93	4466	-1.00750947922966	H3K4me2	1	1	1	Pfam	PF01192	RNA polymerase Rpb6	IPR006110	RNA polymerase, subunit omega/Rpo6/RPB6	NA
OG0001329_chr_1	115.851173362989	114.980222292632	-0.00324914092507296	CNR93	4466	-1.00750947922966	H3K4me2	1	1	1	PANTHER	PTHR47227	DNA-DIRECTED RNA POLYMERASE SUBUNIT K	-	-	NA
OG0001329_chr_1	115.851173362989	114.980222292632	-0.00324914092507296	CNR93	4466	-1.00750947922966	H3K4me2	1	1	1	PANTHER	PTHR47227	DNA-DIRECTED RNA POLYMERASE SUBUNIT K	-	-	NA
OG0001329_chr_1	115.851173362989	114.980222292632	-0.00324914092507296	CNR93	4466	-1.00750947922966	H3K4me2	1	1	1	PANTHER	PTHR47227	DNA-DIRECTED RNA POLYMERASE SUBUNIT K	-	-	NA
OG0001329_chr_1	115.851173362989	114.980222292632	-0.00324914092507296	CNR93	4466	-1.00750947922966	H3K4me2	1	1	1	Pfam	PF01192	RNA polymerase Rpb6	IPR006110	RNA polymerase, subunit omega/Rpo6/RPB6	NA
OG0001329_chr_1	115.851173362989	114.980222292632	-0.00324914092507296	CNR93	4466	-1.00750947922966	H3K4me2	1	1	1	SUPERFAMILY	SSF63562	RPB6/omega subunit-like	IPR036161	RPB6/omega subunit-like superfamily	NA
OG0001329_chr_1	115.851173362989	114.980222292632	-0.00324914092507296	CNR93	4466	-1.00750947922966	H3K4me2	1	1	1	SUPERFAMILY	SSF63562	RPB6/omega subunit-like	IPR036161	RPB6/omega subunit-like superfamily	NA
OG0001329_chr_1	115.851173362989	114.980222292632	-0.00324914092507296	CNR93	4466	-1.00750947922966	H3K4me2	1	1	1	SUPERFAMILY	SSF63562	RPB6/omega subunit-like	IPR036161	RPB6/omega subunit-like superfamily	NA
OG0001329_chr_1	115.851173362989	114.980222292632	-0.00324914092507296	CNR93	4466	-1.00750947922966	H3K4me2	1	1	1	SUPERFAMILY	SSF63562	RPB6/omega subunit-like	IPR036161	RPB6/omega subunit-like superfamily	NA
OG0001329_chr_1	115.851173362989	114.980222292632	-0.00324914092507296	CNR93	4466	-1.00750947922966	H3K4me2	1	1	1	Pfam	PF01192	RNA polymerase Rpb6	IPR006110	RNA polymerase, subunit omega/Rpo6/RPB6	NA
OG0001330_chr_1	57.7568702950271	34.3831532900796	-0.220262120960193	CNR93	2400	-1.66058886310454	H3K4me2	0.854492676253712	0.768576290414067	0.95367121858189	Pfam	PF00096	Zinc finger, C2H2 type	IPR013087	Zinc finger C2H2-type	NA
OG0001330_chr_1	57.7568702950271	34.3831532900796	-0.220262120960193	CNR93	2400	-1.66058886310454	H3K4me2	0.854492676253712	0.768576290414067	0.95367121858189	PANTHER	PTHR46179	ZINC FINGER PROTEIN	-	-	NA
OG0001330_chr_1	57.7568702950271	34.3831532900796	-0.220262120960193	CNR93	2400	-1.66058886310454	H3K4me2	0.854492676253712	0.768576290414067	0.95367121858189	SUPERFAMILY	SSF57667	beta-beta-alpha zinc fingers	IPR036236	Zinc finger C2H2 superfamily	NA
OG0001330_chr_1	57.7568702950271	34.3831532900796	-0.220262120960193	CNR93	2400	-1.66058886310454	H3K4me2	0.854492676253712	0.768576290414067	0.95367121858189	Pfam	PF00096	Zinc finger, C2H2 type	IPR013087	Zinc finger C2H2-type	NA
OG0001330_chr_1	57.7568702950271	34.3831532900796	-0.220262120960193	CNR93	2400	-1.66058886310454	H3K4me2	0.854492676253712	0.768576290414067	0.95367121858189	Pfam	PF00096	Zinc finger, C2H2 type	IPR013087	Zinc finger C2H2-type	NA
OG0001330_chr_1	57.7568702950271	34.3831532900796	-0.220262120960193	CNR93	2400	-1.66058886310454	H3K4me2	0.854492676253712	0.768576290414067	0.95367121858189	SUPERFAMILY	SSF57667	beta-beta-alpha zinc fingers	IPR036236	Zinc finger C2H2 superfamily	NA
OG0001330_chr_1	57.7568702950271	34.3831532900796	-0.220262120960193	CNR93	2400	-1.66058886310454	H3K4me2	0.854492676253712	0.768576290414067	0.95367121858189	Pfam	PF00096	Zinc finger, C2H2 type	IPR013087	Zinc finger C2H2-type	NA
OG0001330_chr_1	57.7568702950271	34.3831532900796	-0.220262120960193	CNR93	2400	-1.66058886310454	H3K4me2	0.854492676253712	0.768576290414067	0.95367121858189	PANTHER	PTHR46179	ZINC FINGER PROTEIN	-	-	NA
OG0001330_chr_1	57.7568702950271	34.3831532900796	-0.220262120960193	CNR93	2400	-1.66058886310454	H3K4me2	0.854492676253712	0.768576290414067	0.95367121858189	SUPERFAMILY	SSF57667	beta-beta-alpha zinc fingers	IPR036236	Zinc finger C2H2 superfamily	NA
OG0001330_chr_1	57.7568702950271	34.3831532900796	-0.220262120960193	CNR93	2400	-1.66058886310454	H3K4me2	0.854492676253712	0.768576290414067	0.95367121858189	SUPERFAMILY	SSF57667	beta-beta-alpha zinc fingers	IPR036236	Zinc finger C2H2 superfamily	NA
OG0001332_chr_1	4.03572184857117	1.47884530279912	-0.307812308940278	CNR93	446	-2.0314788675537	H3K27me3	0.193572496263079	0.567296996662959	1.31311420258925	SUPERFAMILY	SSF52540	P-loop containing nucleoside triphosphate hydrolases	IPR027417	P-loop containing nucleoside triphosphate hydrolase	NA
OG0001332_chr_1	4.03572184857117	1.47884530279912	-0.307812308940278	CNR93	446	-2.0314788675537	H3K27me3	0.193572496263079	0.567296996662959	1.31311420258925	PANTHER	PTHR36978	P-LOOP CONTAINING NUCLEOTIDE TRIPHOSPHATE HYDROLASE	-	-	NA
OG0001332_chr_1	4.03572184857117	1.47884530279912	-0.307812308940278	CNR93	446	-2.0314788675537	H3K27me3	0.193572496263079	0.567296996662959	1.31311420258925	Pfam	PF17784	Sulfotransferase domain	IPR040632	Sulfotransferase, S. mansonii-type	NA
OG0001332_chr_1	4.03572184857117	1.47884530279912	-0.307812308940278	CNR93	446	-2.0314788675537	H3K27me3	0.193572496263079	0.567296996662959	1.31311420258925	Pfam	PF17784	Sulfotransferase domain	IPR040632	Sulfotransferase, S. mansonii-type	NA
OG0001333_chr_1	67.5612204410678	45.474493061073	-0.168863878520137	CNR93	4597	-1.47524407315149	H3K4me2	1	1	1	SUPERFAMILY	SSF57667	beta-beta-alpha zinc fingers	IPR036236	Zinc finger C2H2 superfamily	NA
OG0001333_chr_1	67.5612204410678	45.474493061073	-0.168863878520137	CNR93	4597	-1.47524407315149	H3K4me2	1	1	1	SUPERFAMILY	SSF57667	beta-beta-alpha zinc fingers	IPR036236	Zinc finger C2H2 superfamily	NA
OG0001334_chr_1	127.546594085274	144.926839674314	0.0550746028384362	CNR93	6667	1.1352058038777	H3K4me2	0.372251614197192	0.340521564694082	0.976877382270982	Pfam	PF13424	Tetratricopeptide repeat	-	-	NA
OG0001334_chr_1	127.546594085274	144.926839674314	0.0550746028384362	CNR93	6667	1.1352058038777	H3K4me2	0.372251614197192	0.340521564694082	0.976877382270982	Pfam	PF13236	Clustered mitochondria	IPR025697	CLU domain	NA
OG0001334_chr_1	127.546594085274	144.926839674314	0.0550746028384362	CNR93	6667	1.1352058038777	H3K4me2	0.372251614197192	0.340521564694082	0.976877382270982	SUPERFAMILY	SSF48452	TPR-like	IPR011990	Tetratricopeptide-like helical domain superfamily	NA
OG0001334_chr_1	127.546594085274	144.926839674314	0.0550746028384362	CNR93	6667	1.1352058038777	H3K4me2	0.372251614197192	0.340521564694082	0.976877382270982	Pfam	PF13374	Tetratricopeptide repeat	-	-	NA
OG0001334_chr_1	127.546594085274	144.926839674314	0.0550746028384362	CNR93	6667	1.1352058038777	H3K4me2	0.372251614197192	0.340521564694082	0.976877382270982	Pfam	PF12807	Translation initiation factor eIF3 subunit 135	IPR033646	CLU central domain	NA
OG0001334_chr_1	127.546594085274	144.926839674314	0.0550746028384362	CNR93	6667	1.1352058038777	H3K4me2	0.372251614197192	0.340521564694082	0.976877382270982	SUPERFAMILY	SSF103107	Hypothetical protein c14orf129, hspc210	IPR023231	GSKIP domain superfamily	NA
OG0001334_chr_1	127.546594085274	144.926839674314	0.0550746028384362	CNR93	6667	1.1352058038777	H3K4me2	0.372251614197192	0.340521564694082	0.976877382270982	Pfam	PF13374	Tetratricopeptide repeat	-	-	NA
OG0001334_chr_1	127.546594085274	144.926839674314	0.0550746028384362	CNR93	6667	1.1352058038777	H3K4me2	0.372251614197192	0.340521564694082	0.976877382270982	PANTHER	PTHR12601	EUKARYOTIC TRANSLATION INITIATION FACTOR 3 SUBUNIT EIF-3	IPR027523	CLU domain containing protein	NA
OG0001334_chr_1	127.546594085274	144.926839674314	0.0550746028384362	CNR93	6667	1.1352058038777	H3K4me2	0.372251614197192	0.340521564694082	0.976877382270982	Pfam	PF15044	Mitochondrial function, CLU-N-term	IPR028275	Clustered mitochondria protein, N-terminal	NA
OG0001334_chr_1	127.546594085274	144.926839674314	0.0550746028384362	CNR93	6667	1.1352058038777	H3K4me2	0.372251614197192	0.340521564694082	0.976877382270982	Pfam	PF12807	Translation initiation factor eIF3 subunit 135	IPR033646	CLU central domain	NA
OG0001334_chr_1	127.546594085274	144.926839674314	0.0550746028384362	CNR93	6667	1.1352058038777	H3K4me2	0.372251614197192	0.340521564694082	0.976877382270982	SUPERFAMILY	SSF48452	TPR-like	IPR011990	Tetratricopeptide-like helical domain superfamily	NA
OG0001334_chr_1	127.546594085274	144.926839674314	0.0550746028384362	CNR93	6667	1.1352058038777	H3K4me2	0.372251614197192	0.340521564694082	0.976877382270982	Pfam	PF13374	Tetratricopeptide repeat	-	-	NA
OG0001334_chr_1	127.546594085274	144.926839674314	0.0550746028384362	CNR93	6667	1.1352058038777	H3K4me2	0.372251614197192	0.340521564694082	0.976877382270982	Pfam	PF13424	Tetratricopeptide repeat	-	-	NA
OG0001334_chr_1	127.546594085274	144.926839674314	0.0550746028384362	CNR93	6667	1.1352058038777	H3K4me2	0.372251614197192	0.340521564694082	0.976877382270982	Pfam	PF13236	Clustered mitochondria	IPR025697	CLU domain	NA
OG0001334_chr_1	127.546594085274	144.926839674314	0.0550746028384362	CNR93	6667	1.1352058038777	H3K4me2	0.372251614197192	0.340521564694082	0.976877382270982	SUPERFAMILY	SSF48452	TPR-like	IPR011990	Tetratricopeptide-like helical domain superfamily	NA
OG0001334_chr_1	127.546594085274	144.926839674314	0.0550746028384362	CNR93	6667	1.1352058038777	H3K4me2	0.372251614197192	0.340521564694082	0.976877382270982	SUPERFAMILY	SSF103107	Hypothetical protein c14orf129, hspc210	IPR023231	GSKIP domain superfamily	NA
OG0001334_chr_1	127.546594085274	144.926839674314	0.0550746028384362	CNR93	6667	1.1352058038777	H3K4me2	0.372251614197192	0.340521564694082	0.976877382270982	SUPERFAMILY	SSF48452	TPR-like	IPR011990	Tetratricopeptide-like helical domain superfamily	NA
OG0001334_chr_1	127.546594085274	144.926839674314	0.0550746028384362	CNR93	6667	1.1352058038777	H3K4me2	0.372251614197192	0.340521564694082	0.976877382270982	Pfam	PF15044	Mitochondrial function, CLU-N-term	IPR028275	Clustered mitochondria protein, N-terminal	NA
OG0001334_chr_1	127.546594085274	144.926839674314	0.0550746028384362	CNR93	6667	1.1352058038777	H3K4me2	0.372251614197192	0.340521564694082	0.976877382270982	PANTHER	PTHR12601	EUKARYOTIC TRANSLATION INITIATION FACTOR 3 SUBUNIT EIF-3	IPR027523	CLU domain containing protein	NA
OG0001334_chr_1	127.546594085274	144.926839674314	0.0550746028384362	CNR93	6667	1.1352058038777	H3K4me2	0.372251614197192	0.340521564694082	0.976877382270982	Pfam	PF13374	Tetratricopeptide repeat	-	-	NA
OG0001388_chr_1	111.90363167129	94.3329316613811	-0.0734649631419643	Arg00	22773	-1.1843088186181	H3K4me2	0.925903743315508	0.846545454545455	0.958794260073748	SUPERFAMILY	SSF52540	P-loop containing nucleoside triphosphate hydrolases	IPR027417	P-loop containing nucleoside triphosphate hydrolase	NA
OG0001388_chr_1	111.90363167129	94.3329316613811	-0.0734649631419643	Arg00	22773	-1.1843088186181	H3K4me2	0.925903743315508	0.846545454545455	0.958794260073748	TIGRFAM	TIGR01242	26Sp45: 26S proteasome subunit P45 family	IPR005937	26S proteasome regulatory subunit P45-like	NA
OG0001388_chr_1	111.90363167129	94.3329316613811	-0.0734649631419643	Arg00	22773	-1.1843088186181	H3K4me2	0.925903743315508	0.846545454545455	0.958794260073748	SUPERFAMILY	SSF52540	P-loop containing nucleoside triphosphate hydrolases	IPR027417	P-loop containing nucleoside triphosphate hydrolase	NA
OG0001388_chr_1	111.90363167129	94.3329316613811	-0.0734649631419643	Arg00	22773	-1.1843088186181	H3K4me2	0.925903743315508	0.846545454545455	0.958794260073748	PANTHER	PTHR23073	26S PROTEASOME REGULATORY SUBUNIT	-	-	NA
OG0001388_chr_1	111.90363167129	94.3329316613811	-0.0734649631419643	Arg00	22773	-1.1843088186181	H3K4me2	0.925903743315508	0.846545454545455	0.958794260073748	PANTHER	PTHR23073	26S PROTEASOME REGULATORY SUBUNIT	-	-	NA
OG0001388_chr_1	111.90363167129	94.3329316613811	-0.0734649631419643	Arg00	22773	-1.1843088186181	H3K4me2	0.925903743315508	0.846545454545455	0.958794260073748	TIGRFAM	TIGR01242	26Sp45: 26S proteasome subunit P45 family	IPR005937	26S proteasome regulatory subunit P45-like	NA
OG0001388_chr_1	111.90363167129	94.3329316613811	-0.0734649631419643	Arg00	22773	-1.1843088186181	H3K4me2	0.925903743315508	0.846545454545455	0.958794260073748	TIGRFAM	TIGR01242	26Sp45: 26S proteasome subunit P45 family	IPR005937	26S proteasome regulatory subunit P45-like	NA
OG0001388_chr_1	111.90363167129	94.3329316613811	-0.0734649631419643	Arg00	22773	-1.1843088186181	H3K4me2	0.925903743315508	0.846545454545455	0.958794260073748	Pfam	PF00004	ATPase family associated with various cellular activities (AAA)	IPR003959	ATPase, AAA-type, core	NA
OG0001388_chr_1	111.90363167129	94.3329316613811	-0.0734649631419643	Arg00	22773	-1.1843088186181	H3K4me2	0.925903743315508	0.846545454545455	0.958794260073748	SUPERFAMILY	SSF52540	P-loop containing nucleoside triphosphate hydrolases	IPR027417	P-loop containing nucleoside triphosphate hydrolase	NA
OG0001388_chr_1	111.90363167129	94.3329316613811	-0.0734649631419643	Arg00	22773	-1.1843088186181	H3K4me2	0.925903743315508	0.846545454545455	0.958794260073748	Pfam	PF00004	ATPase family associated with various cellular activities (AAA)	IPR003959	ATPase, AAA-type, core	NA
OG0001388_chr_1	111.90363167129	94.3329316613811	-0.0734649631419643	Arg00	22773	-1.1843088186181	H3K4me2	0.925903743315508	0.846545454545455	0.958794260073748	Pfam	PF00004	ATPase family associated with various cellular activities (AAA)	IPR003959	ATPase, AAA-type, core	NA
OG0001388_chr_1	111.90363167129	94.3329316613811	-0.0734649631419643	Arg00	22773	-1.1843088186181	H3K4me2	0.925903743315508	0.846545454545455	0.958794260073748	PANTHER	PTHR23073	26S PROTEASOME REGULATORY SUBUNIT	-	-	NA
OG0001388_chr_1	111.90363167129	94.3329316613811	-0.0734649631419643	Arg00	22773	-1.1843088186181	H3K4me2	0.925903743315508	0.846545454545455	0.958794260073748	Pfam	PF00004	ATPase family associated with various cellular activities (AAA)	IPR003959	ATPase, AAA-type, core	NA
OG0001388_chr_1	111.90363167129	94.3329316613811	-0.0734649631419643	Arg00	22773	-1.1843088186181	H3K4me2	0.925903743315508	0.846545454545455	0.958794260073748	PANTHER	PTHR23073	26S PROTEASOME REGULATORY SUBUNIT	-	-	NA
OG0001388_chr_1	111.90363167129	94.3329316613811	-0.0734649631419643	Arg00	22773	-1.1843088186181	H3K4me2	0.925903743315508	0.846545454545455	0.958794260073748	SUPERFAMILY	SSF52540	P-loop containing nucleoside triphosphate hydrolases	IPR027417	P-loop containing nucleoside triphosphate hydrolase	NA
OG0001388_chr_1	111.90363167129	94.3329316613811	-0.0734649631419643	Arg00	22773	-1.1843088186181	H3K4me2	0.925903743315508	0.846545454545455	0.958794260073748	TIGRFAM	TIGR01242	26Sp45: 26S proteasome subunit P45 family	IPR005937	26S proteasome regulatory subunit P45-like	NA
OG0001389_chr_1	77.5638116319413	144.294447319076	0.267026471606178	Arg00	20701	1.84938134111615	H3K4me2	0.992289592760181	1	1.00387012373494	SUPERFAMILY	SSF48592	GroEL equatorial domain-like	IPR027413	GroEL-like equatorial domain superfamily	NA
OG0001389_chr_1	77.5638116319413	144.294447319076	0.267026471606178	Arg00	20701	1.84938134111615	H3K4me2	0.992289592760181	1	1.00387012373494	SUPERFAMILY	SSF54849	GroEL-intermediate domain like	IPR027410	TCP-1-like chaperonin intermediate domain superfamily	NA
OG0001389_chr_1	77.5638116319413	144.294447319076	0.267026471606178	Arg00	20701	1.84938134111615	H3K4me2	0.992289592760181	1	1.00387012373494	SUPERFAMILY	SSF54849	GroEL-intermediate domain like	IPR027410	TCP-1-like chaperonin intermediate domain superfamily	NA
OG0001389_chr_1	77.5638116319413	144.294447319076	0.267026471606178	Arg00	20701	1.84938134111615	H3K4me2	0.992289592760181	1	1.00387012373494	SUPERFAMILY	SSF52029	GroEL apical domain-like	IPR027409	GroEL-like apical domain superfamily	NA
OG0001389_chr_1	77.5638116319413	144.294447319076	0.267026471606178	Arg00	20701	1.84938134111615	H3K4me2	0.992289592760181	1	1.00387012373494	SUPERFAMILY	SSF52029	GroEL apical domain-like	IPR027409	GroEL-like apical domain superfamily	NA
OG0001389_chr_1	77.5638116319413	144.294447319076	0.267026471606178	Arg00	20701	1.84938134111615	H3K4me2	0.992289592760181	1	1.00387012373494	TIGRFAM	TIGR02342	chap_CCT_delta: T-complex protein 1, delta subunit	IPR012717	T-complex protein 1, delta subunit	NA
OG0001389_chr_1	77.5638116319413	144.294447319076	0.267026471606178	Arg00	20701	1.84938134111615	H3K4me2	0.992289592760181	1	1.00387012373494	Pfam	PF00118	TCP-1/cpn60 chaperonin family	IPR002423	Chaperonin Cpn60/GroEL/TCP-1 family	NA
OG0001389_chr_1	77.5638116319413	144.294447319076	0.267026471606178	Arg00	20701	1.84938134111615	H3K4me2	0.992289592760181	1	1.00387012373494	Pfam	PF00118	TCP-1/cpn60 chaperonin family	IPR002423	Chaperonin Cpn60/GroEL/TCP-1 family	NA
OG0001389_chr_1	77.5638116319413	144.294447319076	0.267026471606178	Arg00	20701	1.84938134111615	H3K4me2	0.992289592760181	1	1.00387012373494	PANTHER	PTHR11353	CHAPERONIN	IPR017998	Chaperone tailless complex polypeptide 1 (TCP-1)	NA
OG0001389_chr_1	77.5638116319413	144.294447319076	0.267026471606178	Arg00	20701	1.84938134111615	H3K4me2	0.992289592760181	1	1.00387012373494	TIGRFAM	TIGR02342	chap_CCT_delta: T-complex protein 1, delta subunit	IPR012717	T-complex protein 1, delta subunit	NA
OG0001389_chr_1	77.5638116319413	144.294447319076	0.267026471606178	Arg00	20701	1.84938134111615	H3K4me2	0.992289592760181	1	1.00387012373494	TIGRFAM	TIGR02342	chap_CCT_delta: T-complex protein 1, delta subunit	IPR012717	T-complex protein 1, delta subunit	NA
OG0001389_chr_1	77.5638116319413	144.294447319076	0.267026471606178	Arg00	20701	1.84938134111615	H3K4me2	0.992289592760181	1	1.00387012373494	Pfam	PF00118	TCP-1/cpn60 chaperonin family	IPR002423	Chaperonin Cpn60/GroEL/TCP-1 family	NA
OG0001389_chr_1	77.5638116319413	144.294447319076	0.267026471606178	Arg00	20701	1.84938134111615	H3K4me2	0.992289592760181	1	1.00387012373494	SUPERFAMILY	SSF52029	GroEL apical domain-like	IPR027409	GroEL-like apical domain superfamily	NA
OG0001389_chr_1	77.5638116319413	144.294447319076	0.267026471606178	Arg00	20701	1.84938134111615	H3K4me2	0.992289592760181	1	1.00387012373494	PANTHER	PTHR11353	CHAPERONIN	IPR017998	Chaperone tailless complex polypeptide 1 (TCP-1)	NA
OG0001389_chr_1	77.5638116319413	144.294447319076	0.267026471606178	Arg00	20701	1.84938134111615	H3K4me2	0.992289592760181	1	1.00387012373494	SUPERFAMILY	SSF54849	GroEL-intermediate domain like	IPR027410	TCP-1-like chaperonin intermediate domain superfamily	NA
OG0001389_chr_1	77.5638116319413	144.294447319076	0.267026471606178	Arg00	20701	1.84938134111615	H3K4me2	0.992289592760181	1	1.00387012373494	PANTHER	PTHR11353	CHAPERONIN	IPR017998	Chaperone tailless complex polypeptide 1 (TCP-1)	NA
OG0001389_chr_1	77.5638116319413	144.294447319076	0.267026471606178	Arg00	20701	1.84938134111615	H3K4me2	0.992289592760181	1	1.00387012373494	TIGRFAM	TIGR02342	chap_CCT_delta: T-complex protein 1, delta subunit	IPR012717	T-complex protein 1, delta subunit	NA
OG0001389_chr_1	77.5638116319413	144.294447319076	0.267026471606178	Arg00	20701	1.84938134111615	H3K4me2	0.992289592760181	1	1.00387012373494	SUPERFAMILY	SSF52029	GroEL apical domain-like	IPR027409	GroEL-like apical domain superfamily	NA
OG0001389_chr_1	77.5638116319413	144.294447319076	0.267026471606178	Arg00	20701	1.84938134111615	H3K4me2	0.992289592760181	1	1.00387012373494	SUPERFAMILY	SSF54849	GroEL-intermediate domain like	IPR027410	TCP-1-like chaperonin intermediate domain superfamily	NA
OG0001389_chr_1	77.5638116319413	144.294447319076	0.267026471606178	Arg00	20701	1.84938134111615	H3K4me2	0.992289592760181	1	1.00387012373494	SUPERFAMILY	SSF48592	GroEL equatorial domain-like	IPR027413	GroEL-like equatorial domain superfamily	NA
OG0001389_chr_1	77.5638116319413	144.294447319076	0.267026471606178	Arg00	20701	1.84938134111615	H3K4me2	0.992289592760181	1	1.00387012373494	PANTHER	PTHR11353	CHAPERONIN	IPR017998	Chaperone tailless complex polypeptide 1 (TCP-1)	NA
OG0001389_chr_1	77.5638116319413	144.294447319076	0.267026471606178	Arg00	20701	1.84938134111615	H3K4me2	0.992289592760181	1	1.00387012373494	SUPERFAMILY	SSF48592	GroEL equatorial domain-like	IPR027413	GroEL-like equatorial domain superfamily	NA
OG0001389_chr_1	77.5638116319413	144.294447319076	0.267026471606178	Arg00	20701	1.84938134111615	H3K4me2	0.992289592760181	1	1.00387012373494	Pfam	PF00118	TCP-1/cpn60 chaperonin family	IPR002423	Chaperonin Cpn60/GroEL/TCP-1 family	NA
OG0001389_chr_1	77.5638116319413	144.294447319076	0.267026471606178	Arg00	20701	1.84938134111615	H3K4me2	0.992289592760181	1	1.00387012373494	SUPERFAMILY	SSF48592	GroEL equatorial domain-like	IPR027413	GroEL-like equatorial domain superfamily	NA
OG0001390_chr_1	69.0265145364285	34.5887416091731	-0.293949878583799	Arg00	16219	-1.9676591913657	H3K4me2	0.014274385408406	0	0.985926505082095	SUPERFAMILY	SSF52540	P-loop containing nucleoside triphosphate hydrolases	IPR027417	P-loop containing nucleoside triphosphate hydrolase	NA
OG0001390_chr_1	69.0265145364285	34.5887416091731	-0.293949878583799	Arg00	16219	-1.9676591913657	H3K4me2	0.014274385408406	0	0.985926505082095	Pfam	PF03215	Rad17 P-loop domain	-	-	NA
OG0001390_chr_1	69.0265145364285	34.5887416091731	-0.293949878583799	Arg00	16219	-1.9676591913657	H3K4me2	0.014274385408406	0	0.985926505082095	PANTHER	PTHR12172	CELL CYCLE CHECKPOINT PROTEIN RAD17	IPR004582	Checkpoint protein Rad17/Rad24	NA
OG0001390_chr_1	69.0265145364285	34.5887416091731	-0.293949878583799	Arg00	16219	-1.9676591913657	H3K4me2	0.014274385408406	0	0.985926505082095	PANTHER	PTHR12172	CELL CYCLE CHECKPOINT PROTEIN RAD17	IPR004582	Checkpoint protein Rad17/Rad24	NA
OG0001390_chr_1	69.0265145364285	34.5887416091731	-0.293949878583799	Arg00	16219	-1.9676591913657	H3K4me2	0.014274385408406	0	0.985926505082095	Pfam	PF03215	Rad17 P-loop domain	-	-	NA
OG0001390_chr_1	69.0265145364285	34.5887416091731	-0.293949878583799	Arg00	16219	-1.9676591913657	H3K4me2	0.014274385408406	0	0.985926505082095	SUPERFAMILY	SSF52540	P-loop containing nucleoside triphosphate hydrolases	IPR027417	P-loop containing nucleoside triphosphate hydrolase	NA
OG0001390_chr_1	69.0265145364285	34.5887416091731	-0.293949878583799	Arg00	16219	-1.9676591913657	H3K4me2	0.014274385408406	0	0.985926505082095	PANTHER	PTHR12172	CELL CYCLE CHECKPOINT PROTEIN RAD17	IPR004582	Checkpoint protein Rad17/Rad24	NA
OG0001390_chr_1	69.0265145364285	34.5887416091731	-0.293949878583799	Arg00	16219	-1.9676591913657	H3K4me2	0.014274385408406	0	0.985926505082095	SUPERFAMILY	SSF52540	P-loop containing nucleoside triphosphate hydrolases	IPR027417	P-loop containing nucleoside triphosphate hydrolase	NA
OG0001390_chr_1	69.0265145364285	34.5887416091731	-0.293949878583799	Arg00	16219	-1.9676591913657	H3K4me2	0.014274385408406	0	0.985926505082095	Pfam	PF03215	Rad17 P-loop domain	-	-	NA
OG0001391_chr_1	10.4717506123312	2.09628737025291	-0.568788435885926	Arg00	14972	-3.70500190729849	H3K27me3	0.89150460593654	0	0.528679653679654	Pfam	PF13532	2OG-Fe(II) oxygenase superfamily	IPR027450	Alpha-ketoglutarate-dependent dioxygenase AlkB-like	NA
OG0001391_chr_1	10.4717506123312	2.09628737025291	-0.568788435885926	Arg00	14972	-3.70500190729849	H3K27me3	0.89150460593654	0	0.528679653679654	PANTHER	PTHR31573	ALPHA-KETOGLUTARATE-DEPENDENT DIOXYGENASE ALKB HOMOLOG 2	IPR032852	DNA oxidative demethylase ALKBH2	NA
OG0001391_chr_1	10.4717506123312	2.09628737025291	-0.568788435885926	Arg00	14972	-3.70500190729849	H3K27me3	0.89150460593654	0	0.528679653679654	PANTHER	PTHR31573	ALPHA-KETOGLUTARATE-DEPENDENT DIOXYGENASE ALKB HOMOLOG 2	IPR032852	DNA oxidative demethylase ALKBH2	NA
OG0001391_chr_1	10.4717506123312	2.09628737025291	-0.568788435885926	Arg00	14972	-3.70500190729849	H3K27me3	0.89150460593654	0	0.528679653679654	SUPERFAMILY	SSF51197	Clavaminate synthase-like	-	-	NA
OG0001391_chr_1	10.4717506123312	2.09628737025291	-0.568788435885926	Arg00	14972	-3.70500190729849	H3K27me3	0.89150460593654	0	0.528679653679654	Pfam	PF13532	2OG-Fe(II) oxygenase superfamily	IPR027450	Alpha-ketoglutarate-dependent dioxygenase AlkB-like	NA
OG0001391_chr_1	10.4717506123312	2.09628737025291	-0.568788435885926	Arg00	14972	-3.70500190729849	H3K27me3	0.89150460593654	0	0.528679653679654	SUPERFAMILY	SSF51197	Clavaminate synthase-like	-	-	NA
OG0001391_chr_1	10.4717506123312	2.09628737025291	-0.568788435885926	Arg00	14972	-3.70500190729849	H3K27me3	0.89150460593654	0	0.528679653679654	Pfam	PF13532	2OG-Fe(II) oxygenase superfamily	IPR027450	Alpha-ketoglutarate-dependent dioxygenase AlkB-like	NA
OG0001391_chr_1	10.4717506123312	2.09628737025291	-0.568788435885926	Arg00	14972	-3.70500190729849	H3K27me3	0.89150460593654	0	0.528679653679654	PANTHER	PTHR31573	ALPHA-KETOGLUTARATE-DEPENDENT DIOXYGENASE ALKB HOMOLOG 2	IPR032852	DNA oxidative demethylase ALKBH2	NA
OG0001391_chr_1	10.4717506123312	2.09628737025291	-0.568788435885926	Arg00	14972	-3.70500190729849	H3K27me3	0.89150460593654	0	0.528679653679654	SUPERFAMILY	SSF51197	Clavaminate synthase-like	-	-	NA
OG0001392_chr_1	50.5854213605473	45.7689409171886	-0.0425694468806792	Arg00	9383	-1.10298459509457	H3K4me2	1	1	1	SUPERFAMILY	SSF141091	L21p-like	IPR036164	L21-like superfamily	NA
OG0001392_chr_1	50.5854213605473	45.7689409171886	-0.0425694468806792	Arg00	9383	-1.10298459509457	H3K4me2	1	1	1	PANTHER	PTHR21349	50S RIBOSOMAL PROTEIN L21	-	-	NA
OG0001392_chr_1	50.5854213605473	45.7689409171886	-0.0425694468806792	Arg00	9383	-1.10298459509457	H3K4me2	1	1	1	SUPERFAMILY	SSF141091	L21p-like	IPR036164	L21-like superfamily	NA
OG0001393_chr_1	82.9475548905479	110.404468166653	0.122894558576353	Arg00	8313	1.32707222160197	H3K4me2	1	1	1	PANTHER	PTHR12642	RIBOSOME BIOGENESIS PROTEIN NSA2 HOMOLOG	IPR039411	Ribosomal biogenesis NSA2 family	NA
OG0001393_chr_1	82.9475548905479	110.404468166653	0.122894558576353	Arg00	8313	1.32707222160197	H3K4me2	1	1	1	Pfam	PF01201	Ribosomal protein S8e	IPR022309	Ribosomal protein S8e/ribosomal biogenesis NSA2	NA
OG0001394_chr_1	196.532070327222	141.848778720447	-0.140761083832546	Arg00	3246	-1.38280545410745	H3K4me2	0.350798994105672	0.273015154942321	0.942416422056303	SUPERFAMILY	SSF110296	Oligoxyloglucan reducing end-specific cellobiohydrolase	-	-	NA
OG0001394_chr_1	196.532070327222	141.848778720447	-0.140761083832546	Arg00	3246	-1.38280545410745	H3K4me2	0.350798994105672	0.273015154942321	0.942416422056303	Pfam	PF15902	Sortilin, neurotensin receptor 3,	IPR031778	Sortilin, N-terminal	NA
OG0001394_chr_1	196.532070327222	141.848778720447	-0.140761083832546	Arg00	3246	-1.38280545410745	H3K4me2	0.350798994105672	0.273015154942321	0.942416422056303	Pfam	PF15902	Sortilin, neurotensin receptor 3,	IPR031778	Sortilin, N-terminal	NA
OG0001394_chr_1	196.532070327222	141.848778720447	-0.140761083832546	Arg00	3246	-1.38280545410745	H3K4me2	0.350798994105672	0.273015154942321	0.942416422056303	Pfam	PF15901	Sortilin, neurotensin receptor 3, C-terminal	IPR031777	Sortilin, C-terminal	NA
OG0001394_chr_1	196.532070327222	141.848778720447	-0.140761083832546	Arg00	3246	-1.38280545410745	H3K4me2	0.350798994105672	0.273015154942321	0.942416422056303	SUPERFAMILY	SSF110296	Oligoxyloglucan reducing end-specific cellobiohydrolase	-	-	NA
OG0001394_chr_1	196.532070327222	141.848778720447	-0.140761083832546	Arg00	3246	-1.38280545410745	H3K4me2	0.350798994105672	0.273015154942321	0.942416422056303	Pfam	PF15901	Sortilin, neurotensin receptor 3, C-terminal	IPR031777	Sortilin, C-terminal	NA
OG0001394_chr_1	196.532070327222	141.848778720447	-0.140761083832546	Arg00	3246	-1.38280545410745	H3K4me2	0.350798994105672	0.273015154942321	0.942416422056303	PANTHER	PTHR12106	SORTILIN RELATED	-	-	NA
OG0001395_chr_1	3.79455816210732	9.43329316613811	0.337672819476496	Arg00	2440	2.17606978857723	H3K4me2	0.0793937141898209	0	0.926446010249918	PANTHER	PTHR38846	C3H1-TYPE DOMAIN-CONTAINING PROTEIN	-	-	NA
OG0001396_chr_1	213.040406272236	318.286299050067	0.173684516211504	Arg00	1056	1.49171039529784	H3K4me2	1	0	0.5	NA	NA	NA	NA	NA	NA
OG0001397_chr_1	216.998239355686	304.311049915048	0.146289536631554	Arg00	1004	1.4005207143756	H3K4me2	0.95861359888278	0	0.510565228675229	PANTHER	PTHR40633	MATRIX PROTEIN, PUTATIVE (AFU_ORTHOLOGUE AFUA_8G05410)-RELATED	-	-	NA
OG0001397_chr_1	216.998239355686	304.311049915048	0.146289536631554	Arg00	1004	1.4005207143756	H3K4me2	0.95861359888278	0	0.510565228675229	Pfam	PF10342	Kre9/KNH-like N-terminal Ig-like domain	IPR018466	Yeast cell wall synthesis Kre9/Knh1-like, N-terminal	NA
OG0001398_chr_1	118.202088948627	78.6107763844843	-0.175312006944299	Arg00	2952	-1.49731097173245	H3K4me2	0.643343330071845	0.541118421052632	0.937794551419304	Pfam	PF00412	LIM domain	IPR001781	Zinc finger, LIM-type	NA
OG0001398_chr_1	118.202088948627	78.6107763844843	-0.175312006944299	Arg00	2952	-1.49731097173245	H3K4me2	0.643343330071845	0.541118421052632	0.937794551419304	SUPERFAMILY	SSF48350	GTPase activation domain, GAP	IPR008936	Rho GTPase activation protein	NA
OG0001398_chr_1	118.202088948627	78.6107763844843	-0.175312006944299	Arg00	2952	-1.49731097173245	H3K4me2	0.643343330071845	0.541118421052632	0.937794551419304	Pfam	PF00412	LIM domain	IPR001781	Zinc finger, LIM-type	NA
OG0001398_chr_1	118.202088948627	78.6107763844843	-0.175312006944299	Arg00	2952	-1.49731097173245	H3K4me2	0.643343330071845	0.541118421052632	0.937794551419304	Pfam	PF00620	RhoGAP domain	IPR000198	Rho GTPase-activating protein domain	NA
OG0001398_chr_1	118.202088948627	78.6107763844843	-0.175312006944299	Arg00	2952	-1.49731097173245	H3K4me2	0.643343330071845	0.541118421052632	0.937794551419304	SUPERFAMILY	SSF57716	Glucocorticoid receptor-like (DNA-binding domain)	-	-	NA
OG0001398_chr_1	118.202088948627	78.6107763844843	-0.175312006944299	Arg00	2952	-1.49731097173245	H3K4me2	0.643343330071845	0.541118421052632	0.937794551419304	SUPERFAMILY	SSF57716	Glucocorticoid receptor-like (DNA-binding domain)	-	-	NA
OG0001398_chr_1	118.202088948627	78.6107763844843	-0.175312006944299	Arg00	2952	-1.49731097173245	H3K4me2	0.643343330071845	0.541118421052632	0.937794551419304	PANTHER	PTHR24215	RHO-GTPASE-ACTIVATING PROTEIN LRG1	-	-	NA
OG0001398_chr_1	118.202088948627	78.6107763844843	-0.175312006944299	Arg00	2952	-1.49731097173245	H3K4me2	0.643343330071845	0.541118421052632	0.937794551419304	SUPERFAMILY	SSF57716	Glucocorticoid receptor-like (DNA-binding domain)	-	-	NA
OG0001398_chr_1	118.202088948627	78.6107763844843	-0.175312006944299	Arg00	2952	-1.49731097173245	H3K4me2	0.643343330071845	0.541118421052632	0.937794551419304	SUPERFAMILY	SSF57716	Glucocorticoid receptor-like (DNA-binding domain)	-	-	NA
OG0001398_chr_1	118.202088948627	78.6107763844843	-0.175312006944299	Arg00	2952	-1.49731097173245	H3K4me2	0.643343330071845	0.541118421052632	0.937794551419304	SUPERFAMILY	SSF48350	GTPase activation domain, GAP	IPR008936	Rho GTPase activation protein	NA
OG0001398_chr_1	118.202088948627	78.6107763844843	-0.175312006944299	Arg00	2952	-1.49731097173245	H3K4me2	0.643343330071845	0.541118421052632	0.937794551419304	Pfam	PF00620	RhoGAP domain	IPR000198	Rho GTPase-activating protein domain	NA
OG0001398_chr_1	118.202088948627	78.6107763844843	-0.175312006944299	Arg00	2952	-1.49731097173245	H3K4me2	0.643343330071845	0.541118421052632	0.937794551419304	SUPERFAMILY	SSF57716	Glucocorticoid receptor-like (DNA-binding domain)	-	-	NA
OG0001398_chr_1	118.202088948627	78.6107763844843	-0.175312006944299	Arg00	2952	-1.49731097173245	H3K4me2	0.643343330071845	0.541118421052632	0.937794551419304	SUPERFAMILY	SSF57716	Glucocorticoid receptor-like (DNA-binding domain)	-	-	NA
OG0001398_chr_1	118.202088948627	78.6107763844843	-0.175312006944299	Arg00	2952	-1.49731097173245	H3K4me2	0.643343330071845	0.541118421052632	0.937794551419304	Pfam	PF00412	LIM domain	IPR001781	Zinc finger, LIM-type	NA
OG0001398_chr_1	118.202088948627	78.6107763844843	-0.175312006944299	Arg00	2952	-1.49731097173245	H3K4me2	0.643343330071845	0.541118421052632	0.937794551419304	PANTHER	PTHR24215	RHO-GTPASE-ACTIVATING PROTEIN LRG1	-	-	NA
OG0001398_chr_1	118.202088948627	78.6107763844843	-0.175312006944299	Arg00	2952	-1.49731097173245	H3K4me2	0.643343330071845	0.541118421052632	0.937794551419304	Pfam	PF00412	LIM domain	IPR001781	Zinc finger, LIM-type	NA
OG0001399_chr_1	75.6544547447669	74.0688204156029	-0.00907780709535	Arg00	7271	-1.02112240901596	H3K4me2	1	1	1	Pfam	PF03874	RNA polymerase Rpb4	IPR005574	RNA polymerase subunit Rpb4/RPC9	NA
OG0001399_chr_1	75.6544547447669	74.0688204156029	-0.00907780709535	Arg00	7271	-1.02112240901596	H3K4me2	1	1	1	SUPERFAMILY	SSF47819	HRDC-like	IPR010997	HRDC-like superfamily	NA
OG0001399_chr_1	75.6544547447669	74.0688204156029	-0.00907780709535	Arg00	7271	-1.02112240901596	H3K4me2	1	1	1	PANTHER	PTHR21297	DNA-DIRECTED RNA POLYMERASE II	IPR045222	DNA-directed RNA polymerase II subunit Rpb4-like	NA
OG0001399_chr_1	75.6544547447669	74.0688204156029	-0.00907780709535	Arg00	7271	-1.02112240901596	H3K4me2	1	1	1	PANTHER	PTHR21297	DNA-DIRECTED RNA POLYMERASE II	IPR045222	DNA-directed RNA polymerase II subunit Rpb4-like	NA
OG0001399_chr_1	75.6544547447669	74.0688204156029	-0.00907780709535	Arg00	7271	-1.02112240901596	H3K4me2	1	1	1	SUPERFAMILY	SSF47819	HRDC-like	IPR010997	HRDC-like superfamily	NA
OG0001399_chr_1	75.6544547447669	74.0688204156029	-0.00907780709535	Arg00	7271	-1.02112240901596	H3K4me2	1	1	1	Pfam	PF03874	RNA polymerase Rpb4	IPR005574	RNA polymerase subunit Rpb4/RPC9	NA
OG0001399_chr_1	75.6544547447669	74.0688204156029	-0.00907780709535	Arg00	7271	-1.02112240901596	H3K4me2	1	1	1	SUPERFAMILY	SSF47819	HRDC-like	IPR010997	HRDC-like superfamily	NA
OG0001399_chr_1	75.6544547447669	74.0688204156029	-0.00907780709535	Arg00	7271	-1.02112240901596	H3K4me2	1	1	1	Pfam	PF03874	RNA polymerase Rpb4	IPR005574	RNA polymerase subunit Rpb4/RPC9	NA
OG0001399_chr_1	75.6544547447669	74.0688204156029	-0.00907780709535	Arg00	7271	-1.02112240901596	H3K4me2	1	1	1	SUPERFAMILY	SSF47819	HRDC-like	IPR010997	HRDC-like superfamily	NA
OG0001399_chr_1	75.6544547447669	74.0688204156029	-0.00907780709535	Arg00	7271	-1.02112240901596	H3K4me2	1	1	1	PANTHER	PTHR21297	DNA-DIRECTED RNA POLYMERASE II	IPR045222	DNA-directed RNA polymerase II subunit Rpb4-like	NA
OG0001399_chr_1	75.6544547447669	74.0688204156029	-0.00907780709535	Arg00	7271	-1.02112240901596	H3K4me2	1	1	1	Pfam	PF03874	RNA polymerase Rpb4	IPR005574	RNA polymerase subunit Rpb4/RPC9	NA
OG0001399_chr_1	75.6544547447669	74.0688204156029	-0.00907780709535	Arg00	7271	-1.02112240901596	H3K4me2	1	1	1	SUPERFAMILY	SSF47819	HRDC-like	IPR010997	HRDC-like superfamily	NA
OG0001399_chr_1	75.6544547447669	74.0688204156029	-0.00907780709535	Arg00	7271	-1.02112240901596	H3K4me2	1	1	1	PANTHER	PTHR21297	DNA-DIRECTED RNA POLYMERASE II	IPR045222	DNA-directed RNA polymerase II subunit Rpb4-like	NA
OG0001399_chr_1	75.6544547447669	74.0688204156029	-0.00907780709535	Arg00	7271	-1.02112240901596	H3K4me2	1	1	1	Pfam	PF03874	RNA polymerase Rpb4	IPR005574	RNA polymerase subunit Rpb4/RPC9	NA
OG0001399_chr_1	75.6544547447669	74.0688204156029	-0.00907780709535	Arg00	7271	-1.02112240901596	H3K4me2	1	1	1	PANTHER	PTHR21297	DNA-DIRECTED RNA POLYMERASE II	IPR045222	DNA-directed RNA polymerase II subunit Rpb4-like	NA
OG0001400_chr_1	467.38397651637	230.940991956196	-0.305224519173529	Arg00	8641	-2.01941007739084	H3K4me2	0.438072006656077	0.255616065350579	0.873124613746039	Pfam	PF00069	Protein kinase domain	IPR000719	Protein kinase domain	NA
OG0001400_chr_1	467.38397651637	230.940991956196	-0.305224519173529	Arg00	8641	-2.01941007739084	H3K4me2	0.438072006656077	0.255616065350579	0.873124613746039	Pfam	PF00069	Protein kinase domain	IPR000719	Protein kinase domain	NA
OG0001400_chr_1	467.38397651637	230.940991956196	-0.305224519173529	Arg00	8641	-2.01941007739084	H3K4me2	0.438072006656077	0.255616065350579	0.873124613746039	SUPERFAMILY	SSF55785	PYP-like sensor domain (PAS domain)	IPR035965	PAS domain superfamily	NA
OG0001400_chr_1	467.38397651637	230.940991956196	-0.305224519173529	Arg00	8641	-2.01941007739084	H3K4me2	0.438072006656077	0.255616065350579	0.873124613746039	PANTHER	PTHR24356	SERINE/THREONINE-PROTEIN KINASE	-	-	NA
OG0001400_chr_1	467.38397651637	230.940991956196	-0.305224519173529	Arg00	8641	-2.01941007739084	H3K4me2	0.438072006656077	0.255616065350579	0.873124613746039	SUPERFAMILY	SSF56112	Protein kinase-like (PK-like)	IPR011009	Protein kinase-like domain superfamily	NA
OG0001400_chr_1	467.38397651637	230.940991956196	-0.305224519173529	Arg00	8641	-2.01941007739084	H3K4me2	0.438072006656077	0.255616065350579	0.873124613746039	TIGRFAM	TIGR00229	sensory_box: PAS domain S-box protein	IPR000014	PAS domain	NA
OG0001400_chr_1	467.38397651637	230.940991956196	-0.305224519173529	Arg00	8641	-2.01941007739084	H3K4me2	0.438072006656077	0.255616065350579	0.873124613746039	SUPERFAMILY	SSF52172	CheY-like	IPR011006	CheY-like superfamily	NA
OG0001400_chr_1	467.38397651637	230.940991956196	-0.305224519173529	Arg00	8641	-2.01941007739084	H3K4me2	0.438072006656077	0.255616065350579	0.873124613746039	PANTHER	PTHR24356	SERINE/THREONINE-PROTEIN KINASE	-	-	NA
OG0001400_chr_1	467.38397651637	230.940991956196	-0.305224519173529	Arg00	8641	-2.01941007739084	H3K4me2	0.438072006656077	0.255616065350579	0.873124613746039	PANTHER	PTHR24356	SERINE/THREONINE-PROTEIN KINASE	-	-	NA
OG0001400_chr_1	467.38397651637	230.940991956196	-0.305224519173529	Arg00	8641	-2.01941007739084	H3K4me2	0.438072006656077	0.255616065350579	0.873124613746039	Pfam	PF00069	Protein kinase domain	IPR000719	Protein kinase domain	NA
OG0001400_chr_1	467.38397651637	230.940991956196	-0.305224519173529	Arg00	8641	-2.01941007739084	H3K4me2	0.438072006656077	0.255616065350579	0.873124613746039	TIGRFAM	TIGR00229	sensory_box: PAS domain S-box protein	IPR000014	PAS domain	NA
OG0001400_chr_1	467.38397651637	230.940991956196	-0.305224519173529	Arg00	8641	-2.01941007739084	H3K4me2	0.438072006656077	0.255616065350579	0.873124613746039	TIGRFAM	TIGR00229	sensory_box: PAS domain S-box protein	IPR000014	PAS domain	NA
OG0001400_chr_1	467.38397651637	230.940991956196	-0.305224519173529	Arg00	8641	-2.01941007739084	H3K4me2	0.438072006656077	0.255616065350579	0.873124613746039	SUPERFAMILY	SSF52172	CheY-like	IPR011006	CheY-like superfamily	NA
OG0001400_chr_1	467.38397651637	230.940991956196	-0.305224519173529	Arg00	8641	-2.01941007739084	H3K4me2	0.438072006656077	0.255616065350579	0.873124613746039	SUPERFAMILY	SSF55785	PYP-like sensor domain (PAS domain)	IPR035965	PAS domain superfamily	NA
OG0001400_chr_1	467.38397651637	230.940991956196	-0.305224519173529	Arg00	8641	-2.01941007739084	H3K4me2	0.438072006656077	0.255616065350579	0.873124613746039	SUPERFAMILY	SSF56112	Protein kinase-like (PK-like)	IPR011009	Protein kinase-like domain superfamily	NA
OG0001400_chr_1	467.38397651637	230.940991956196	-0.305224519173529	Arg00	8641	-2.01941007739084	H3K4me2	0.438072006656077	0.255616065350579	0.873124613746039	Pfam	PF00069	Protein kinase domain	IPR000719	Protein kinase domain	NA
OG0001400_chr_1	467.38397651637	230.940991956196	-0.305224519173529	Arg00	8641	-2.01941007739084	H3K4me2	0.438072006656077	0.255616065350579	0.873124613746039	Pfam	PF00069	Protein kinase domain	IPR000719	Protein kinase domain	NA
OG0001400_chr_1	467.38397651637	230.940991956196	-0.305224519173529	Arg00	8641	-2.01941007739084	H3K4me2	0.438072006656077	0.255616065350579	0.873124613746039	Pfam	PF00069	Protein kinase domain	IPR000719	Protein kinase domain	NA
OG0001400_chr_1	467.38397651637	230.940991956196	-0.305224519173529	Arg00	8641	-2.01941007739084	H3K4me2	0.438072006656077	0.255616065350579	0.873124613746039	Pfam	PF00069	Protein kinase domain	IPR000719	Protein kinase domain	NA
OG0001400_chr_1	467.38397651637	230.940991956196	-0.305224519173529	Arg00	8641	-2.01941007739084	H3K4me2	0.438072006656077	0.255616065350579	0.873124613746039	Pfam	PF00072	Response regulator receiver domain	IPR001789	Signal transduction response regulator, receiver domain	NA
OG0001400_chr_1	467.38397651637	230.940991956196	-0.305224519173529	Arg00	8641	-2.01941007739084	H3K4me2	0.438072006656077	0.255616065350579	0.873124613746039	SUPERFAMILY	SSF56112	Protein kinase-like (PK-like)	IPR011009	Protein kinase-like domain superfamily	NA
OG0001400_chr_1	467.38397651637	230.940991956196	-0.305224519173529	Arg00	8641	-2.01941007739084	H3K4me2	0.438072006656077	0.255616065350579	0.873124613746039	Pfam	PF00072	Response regulator receiver domain	IPR001789	Signal transduction response regulator, receiver domain	NA
OG0001400_chr_1	467.38397651637	230.940991956196	-0.305224519173529	Arg00	8641	-2.01941007739084	H3K4me2	0.438072006656077	0.255616065350579	0.873124613746039	Pfam	PF00072	Response regulator receiver domain	IPR001789	Signal transduction response regulator, receiver domain	NA
OG0001400_chr_1	467.38397651637	230.940991956196	-0.305224519173529	Arg00	8641	-2.01941007739084	H3K4me2	0.438072006656077	0.255616065350579	0.873124613746039	TIGRFAM	TIGR00229	sensory_box: PAS domain S-box protein	IPR000014	PAS domain	NA
OG0001400_chr_1	467.38397651637	230.940991956196	-0.305224519173529	Arg00	8641	-2.01941007739084	H3K4me2	0.438072006656077	0.255616065350579	0.873124613746039	PANTHER	PTHR24356	SERINE/THREONINE-PROTEIN KINASE	-	-	NA
OG0001400_chr_1	467.38397651637	230.940991956196	-0.305224519173529	Arg00	8641	-2.01941007739084	H3K4me2	0.438072006656077	0.255616065350579	0.873124613746039	SUPERFAMILY	SSF55785	PYP-like sensor domain (PAS domain)	IPR035965	PAS domain superfamily	NA
OG0001400_chr_1	467.38397651637	230.940991956196	-0.305224519173529	Arg00	8641	-2.01941007739084	H3K4me2	0.438072006656077	0.255616065350579	0.873124613746039	SUPERFAMILY	SSF56112	Protein kinase-like (PK-like)	IPR011009	Protein kinase-like domain superfamily	NA
OG0001400_chr_1	467.38397651637	230.940991956196	-0.305224519173529	Arg00	8641	-2.01941007739084	H3K4me2	0.438072006656077	0.255616065350579	0.873124613746039	SUPERFAMILY	SSF52172	CheY-like	IPR011006	CheY-like superfamily	NA
OG0001400_chr_1	467.38397651637	230.940991956196	-0.305224519173529	Arg00	8641	-2.01941007739084	H3K4me2	0.438072006656077	0.255616065350579	0.873124613746039	Pfam	PF00069	Protein kinase domain	IPR000719	Protein kinase domain	NA
OG0001400_chr_1	467.38397651637	230.940991956196	-0.305224519173529	Arg00	8641	-2.01941007739084	H3K4me2	0.438072006656077	0.255616065350579	0.873124613746039	SUPERFAMILY	SSF55785	PYP-like sensor domain (PAS domain)	IPR035965	PAS domain superfamily	NA
OG0001400_chr_1	467.38397651637	230.940991956196	-0.305224519173529	Arg00	8641	-2.01941007739084	H3K4me2	0.438072006656077	0.255616065350579	0.873124613746039	SUPERFAMILY	SSF55785	PYP-like sensor domain (PAS domain)	IPR035965	PAS domain superfamily	NA
OG0001400_chr_1	467.38397651637	230.940991956196	-0.305224519173529	Arg00	8641	-2.01941007739084	H3K4me2	0.438072006656077	0.255616065350579	0.873124613746039	SUPERFAMILY	SSF56112	Protein kinase-like (PK-like)	IPR011009	Protein kinase-like domain superfamily	NA
OG0001400_chr_1	467.38397651637	230.940991956196	-0.305224519173529	Arg00	8641	-2.01941007739084	H3K4me2	0.438072006656077	0.255616065350579	0.873124613746039	Pfam	PF00072	Response regulator receiver domain	IPR001789	Signal transduction response regulator, receiver domain	NA
OG0001400_chr_1	467.38397651637	230.940991956196	-0.305224519173529	Arg00	8641	-2.01941007739084	H3K4me2	0.438072006656077	0.255616065350579	0.873124613746039	SUPERFAMILY	SSF56112	Protein kinase-like (PK-like)	IPR011009	Protein kinase-like domain superfamily	NA
OG0001400_chr_1	467.38397651637	230.940991956196	-0.305224519173529	Arg00	8641	-2.01941007739084	H3K4me2	0.438072006656077	0.255616065350579	0.873124613746039	Pfam	PF00069	Protein kinase domain	IPR000719	Protein kinase domain	NA
OG0001400_chr_1	467.38397651637	230.940991956196	-0.305224519173529	Arg00	8641	-2.01941007739084	H3K4me2	0.438072006656077	0.255616065350579	0.873124613746039	TIGRFAM	TIGR00229	sensory_box: PAS domain S-box protein	IPR000014	PAS domain	NA
OG0001400_chr_1	467.38397651637	230.940991956196	-0.305224519173529	Arg00	8641	-2.01941007739084	H3K4me2	0.438072006656077	0.255616065350579	0.873124613746039	SUPERFAMILY	SSF52172	CheY-like	IPR011006	CheY-like superfamily	NA
OG0001400_chr_1	467.38397651637	230.940991956196	-0.305224519173529	Arg00	8641	-2.01941007739084	H3K4me2	0.438072006656077	0.255616065350579	0.873124613746039	Pfam	PF00069	Protein kinase domain	IPR000719	Protein kinase domain	NA
OG0001400_chr_1	467.38397651637	230.940991956196	-0.305224519173529	Arg00	8641	-2.01941007739084	H3K4me2	0.438072006656077	0.255616065350579	0.873124613746039	Pfam	PF00072	Response regulator receiver domain	IPR001789	Signal transduction response regulator, receiver domain	NA
OG0001400_chr_1	467.38397651637	230.940991956196	-0.305224519173529	Arg00	8641	-2.01941007739084	H3K4me2	0.438072006656077	0.255616065350579	0.873124613746039	PANTHER	PTHR24356	SERINE/THREONINE-PROTEIN KINASE	-	-	NA
OG0001400_chr_1	467.38397651637	230.940991956196	-0.305224519173529	Arg00	8641	-2.01941007739084	H3K4me2	0.438072006656077	0.255616065350579	0.873124613746039	PANTHER	PTHR24356	SERINE/THREONINE-PROTEIN KINASE	-	-	NA
OG0001400_chr_1	467.38397651637	230.940991956196	-0.305224519173529	Arg00	8641	-2.01941007739084	H3K4me2	0.438072006656077	0.255616065350579	0.873124613746039	SUPERFAMILY	SSF55785	PYP-like sensor domain (PAS domain)	IPR035965	PAS domain superfamily	NA
OG0001400_chr_1	467.38397651637	230.940991956196	-0.305224519173529	Arg00	8641	-2.01941007739084	H3K4me2	0.438072006656077	0.255616065350579	0.873124613746039	TIGRFAM	TIGR00229	sensory_box: PAS domain S-box protein	IPR000014	PAS domain	NA
OG0001400_chr_1	467.38397651637	230.940991956196	-0.305224519173529	Arg00	8641	-2.01941007739084	H3K4me2	0.438072006656077	0.255616065350579	0.873124613746039	SUPERFAMILY	SSF52172	CheY-like	IPR011006	CheY-like superfamily	NA
OG0001400_chr_1	467.38397651637	230.940991956196	-0.305224519173529	Arg00	8641	-2.01941007739084	H3K4me2	0.438072006656077	0.255616065350579	0.873124613746039	Pfam	PF00069	Protein kinase domain	IPR000719	Protein kinase domain	NA
OG0001400_chr_1	467.38397651637	230.940991956196	-0.305224519173529	Arg00	8641	-2.01941007739084	H3K4me2	0.438072006656077	0.255616065350579	0.873124613746039	PANTHER	PTHR24356	SERINE/THREONINE-PROTEIN KINASE	-	-	NA
OG0001400_chr_1	467.38397651637	230.940991956196	-0.305224519173529	Arg00	8641	-2.01941007739084	H3K4me2	0.438072006656077	0.255616065350579	0.873124613746039	Pfam	PF00069	Protein kinase domain	IPR000719	Protein kinase domain	NA
OG0001400_chr_1	467.38397651637	230.940991956196	-0.305224519173529	Arg00	8641	-2.01941007739084	H3K4me2	0.438072006656077	0.255616065350579	0.873124613746039	Pfam	PF00069	Protein kinase domain	IPR000719	Protein kinase domain	NA
OG0001400_chr_1	467.38397651637	230.940991956196	-0.305224519173529	Arg00	8641	-2.01941007739084	H3K4me2	0.438072006656077	0.255616065350579	0.873124613746039	SUPERFAMILY	SSF52172	CheY-like	IPR011006	CheY-like superfamily	NA
OG0001400_chr_1	467.38397651637	230.940991956196	-0.305224519173529	Arg00	8641	-2.01941007739084	H3K4me2	0.438072006656077	0.255616065350579	0.873124613746039	SUPERFAMILY	SSF56112	Protein kinase-like (PK-like)	IPR011009	Protein kinase-like domain superfamily	NA
OG0001400_chr_1	467.38397651637	230.940991956196	-0.305224519173529	Arg00	8641	-2.01941007739084	H3K4me2	0.438072006656077	0.255616065350579	0.873124613746039	Pfam	PF00069	Protein kinase domain	IPR000719	Protein kinase domain	NA
OG0001400_chr_1	467.38397651637	230.940991956196	-0.305224519173529	Arg00	8641	-2.01941007739084	H3K4me2	0.438072006656077	0.255616065350579	0.873124613746039	TIGRFAM	TIGR00229	sensory_box: PAS domain S-box protein	IPR000014	PAS domain	NA
OG0001400_chr_1	467.38397651637	230.940991956196	-0.305224519173529	Arg00	8641	-2.01941007739084	H3K4me2	0.438072006656077	0.255616065350579	0.873124613746039	SUPERFAMILY	SSF52172	CheY-like	IPR011006	CheY-like superfamily	NA
OG0001400_chr_1	467.38397651637	230.940991956196	-0.305224519173529	Arg00	8641	-2.01941007739084	H3K4me2	0.438072006656077	0.255616065350579	0.873124613746039	Pfam	PF00069	Protein kinase domain	IPR000719	Protein kinase domain	NA
OG0001400_chr_1	467.38397651637	230.940991956196	-0.305224519173529	Arg00	8641	-2.01941007739084	H3K4me2	0.438072006656077	0.255616065350579	0.873124613746039	Pfam	PF00069	Protein kinase domain	IPR000719	Protein kinase domain	NA
OG0001400_chr_1	467.38397651637	230.940991956196	-0.305224519173529	Arg00	8641	-2.01941007739084	H3K4me2	0.438072006656077	0.255616065350579	0.873124613746039	Pfam	PF00072	Response regulator receiver domain	IPR001789	Signal transduction response regulator, receiver domain	NA
OG0001400_chr_1	467.38397651637	230.940991956196	-0.305224519173529	Arg00	8641	-2.01941007739084	H3K4me2	0.438072006656077	0.255616065350579	0.873124613746039	SUPERFAMILY	SSF55785	PYP-like sensor domain (PAS domain)	IPR035965	PAS domain superfamily	NA
OG0001400_chr_1	467.38397651637	230.940991956196	-0.305224519173529	Arg00	8641	-2.01941007739084	H3K4me2	0.438072006656077	0.255616065350579	0.873124613746039	TIGRFAM	TIGR00229	sensory_box: PAS domain S-box protein	IPR000014	PAS domain	NA
OG0001400_chr_1	467.38397651637	230.940991956196	-0.305224519173529	Arg00	8641	-2.01941007739084	H3K4me2	0.438072006656077	0.255616065350579	0.873124613746039	PANTHER	PTHR24356	SERINE/THREONINE-PROTEIN KINASE	-	-	NA
OG0001400_chr_1	467.38397651637	230.940991956196	-0.305224519173529	Arg00	8641	-2.01941007739084	H3K4me2	0.438072006656077	0.255616065350579	0.873124613746039	Pfam	PF00072	Response regulator receiver domain	IPR001789	Signal transduction response regulator, receiver domain	NA
OG0001400_chr_1	467.38397651637	230.940991956196	-0.305224519173529	Arg00	8641	-2.01941007739084	H3K4me2	0.438072006656077	0.255616065350579	0.873124613746039	SUPERFAMILY	SSF56112	Protein kinase-like (PK-like)	IPR011009	Protein kinase-like domain superfamily	NA
OG0001400_chr_1	467.38397651637	230.940991956196	-0.305224519173529	Arg00	8641	-2.01941007739084	H3K4me2	0.438072006656077	0.255616065350579	0.873124613746039	Pfam	PF00072	Response regulator receiver domain	IPR001789	Signal transduction response regulator, receiver domain	NA
OG0001400_chr_1	467.38397651637	230.940991956196	-0.305224519173529	Arg00	8641	-2.01941007739084	H3K4me2	0.438072006656077	0.255616065350579	0.873124613746039	Pfam	PF00069	Protein kinase domain	IPR000719	Protein kinase domain	NA
OG0001400_chr_1	467.38397651637	230.940991956196	-0.305224519173529	Arg00	8641	-2.01941007739084	H3K4me2	0.438072006656077	0.255616065350579	0.873124613746039	SUPERFAMILY	SSF56112	Protein kinase-like (PK-like)	IPR011009	Protein kinase-like domain superfamily	NA
OG0001400_chr_1	467.38397651637	230.940991956196	-0.305224519173529	Arg00	8641	-2.01941007739084	H3K4me2	0.438072006656077	0.255616065350579	0.873124613746039	Pfam	PF00069	Protein kinase domain	IPR000719	Protein kinase domain	NA
OG0001400_chr_1	467.38397651637	230.940991956196	-0.305224519173529	Arg00	8641	-2.01941007739084	H3K4me2	0.438072006656077	0.255616065350579	0.873124613746039	SUPERFAMILY	SSF55785	PYP-like sensor domain (PAS domain)	IPR035965	PAS domain superfamily	NA
OG0001400_chr_1	467.38397651637	230.940991956196	-0.305224519173529	Arg00	8641	-2.01941007739084	H3K4me2	0.438072006656077	0.255616065350579	0.873124613746039	SUPERFAMILY	SSF52172	CheY-like	IPR011006	CheY-like superfamily	NA
OG0001400_chr_1	467.38397651637	230.940991956196	-0.305224519173529	Arg00	8641	-2.01941007739084	H3K4me2	0.438072006656077	0.255616065350579	0.873124613746039	Pfam	PF00072	Response regulator receiver domain	IPR001789	Signal transduction response regulator, receiver domain	NA
OG0001400_chr_1	467.38397651637	230.940991956196	-0.305224519173529	Arg00	8641	-2.01941007739084	H3K4me2	0.438072006656077	0.255616065350579	0.873124613746039	TIGRFAM	TIGR00229	sensory_box: PAS domain S-box protein	IPR000014	PAS domain	NA
OG0001400_chr_1	467.38397651637	230.940991956196	-0.305224519173529	Arg00	8641	-2.01941007739084	H3K4me2	0.438072006656077	0.255616065350579	0.873124613746039	PANTHER	PTHR24356	SERINE/THREONINE-PROTEIN KINASE	-	-	NA
OG0001400_chr_1	467.38397651637	230.940991956196	-0.305224519173529	Arg00	8641	-2.01941007739084	H3K4me2	0.438072006656077	0.255616065350579	0.873124613746039	SUPERFAMILY	SSF55785	PYP-like sensor domain (PAS domain)	IPR035965	PAS domain superfamily	NA
OG0001400_chr_1	467.38397651637	230.940991956196	-0.305224519173529	Arg00	8641	-2.01941007739084	H3K4me2	0.438072006656077	0.255616065350579	0.873124613746039	SUPERFAMILY	SSF52172	CheY-like	IPR011006	CheY-like superfamily	NA
OG0001401_chr_1	47.1568357427312	56.5997589968287	0.0777627234404542	Arg00	16360	1.19608687133317	H3K4me2	0.841929924529891	0.781061519903498	0.966954006330112	PANTHER	PTHR12455	NUCLEOLAR COMPLEX PROTEIN 4	IPR027193	Nucleolar complex protein 4	NA
OG0001401_chr_1	47.1568357427312	56.5997589968287	0.0777627234404542	Arg00	16360	1.19608687133317	H3K4me2	0.841929924529891	0.781061519903498	0.966954006330112	SUPERFAMILY	SSF48371	ARM repeat	IPR016024	Armadillo-type fold	NA
OG0001401_chr_1	47.1568357427312	56.5997589968287	0.0777627234404542	Arg00	16360	1.19608687133317	H3K4me2	0.841929924529891	0.781061519903498	0.966954006330112	Pfam	PF03914	CBF/Mak21 family	IPR005612	CCAAT-binding factor	NA
OG0001402_chr_1	313.209493344753	415.414280538452	0.122306312391479	Arg00	18226	1.32527593646433	H3K4me2	1	1	1	Pfam	PF05405	Mitochondrial ATP synthase B chain precursor (ATP-synt_B)	IPR008688	ATP synthase, F0 complex, subunit B/MI25	NA
OG0001402_chr_1	313.209493344753	415.414280538452	0.122306312391479	Arg00	18226	1.32527593646433	H3K4me2	1	1	1	PANTHER	PTHR12733	MITOCHONDRIAL ATP SYNTHASE B CHAIN	IPR013837	ATP synthase, F0 complex, subunit B	NA
OG0001402_chr_1	313.209493344753	415.414280538452	0.122306312391479	Arg00	18226	1.32527593646433	H3K4me2	1	1	1	Pfam	PF05405	Mitochondrial ATP synthase B chain precursor (ATP-synt_B)	IPR008688	ATP synthase, F0 complex, subunit B/MI25	NA
OG0001402_chr_1	313.209493344753	415.414280538452	0.122306312391479	Arg00	18226	1.32527593646433	H3K4me2	1	1	1	SUPERFAMILY	SSF161060	ATP synthase B chain-like	-	-	NA
OG0001402_chr_1	313.209493344753	415.414280538452	0.122306312391479	Arg00	18226	1.32527593646433	H3K4me2	1	1	1	SUPERFAMILY	SSF161060	ATP synthase B chain-like	-	-	NA
OG0001402_chr_1	313.209493344753	415.414280538452	0.122306312391479	Arg00	18226	1.32527593646433	H3K4me2	1	1	1	SUPERFAMILY	SSF161060	ATP synthase B chain-like	-	-	NA
OG0001402_chr_1	313.209493344753	415.414280538452	0.122306312391479	Arg00	18226	1.32527593646433	H3K4me2	1	1	1	PANTHER	PTHR12733	MITOCHONDRIAL ATP SYNTHASE B CHAIN	IPR013837	ATP synthase, F0 complex, subunit B	NA
OG0001402_chr_1	313.209493344753	415.414280538452	0.122306312391479	Arg00	18226	1.32527593646433	H3K4me2	1	1	1	SUPERFAMILY	SSF161060	ATP synthase B chain-like	-	-	NA
OG0001402_chr_1	313.209493344753	415.414280538452	0.122306312391479	Arg00	18226	1.32527593646433	H3K4me2	1	1	1	SUPERFAMILY	SSF161060	ATP synthase B chain-like	-	-	NA
OG0001402_chr_1	313.209493344753	415.414280538452	0.122306312391479	Arg00	18226	1.32527593646433	H3K4me2	1	1	1	Pfam	PF05405	Mitochondrial ATP synthase B chain precursor (ATP-synt_B)	IPR008688	ATP synthase, F0 complex, subunit B/MI25	NA
OG0001402_chr_1	313.209493344753	415.414280538452	0.122306312391479	Arg00	18226	1.32527593646433	H3K4me2	1	1	1	PANTHER	PTHR12733	MITOCHONDRIAL ATP SYNTHASE B CHAIN	IPR013837	ATP synthase, F0 complex, subunit B	NA
OG0001402_chr_1	313.209493344753	415.414280538452	0.122306312391479	Arg00	18226	1.32527593646433	H3K4me2	1	1	1	PANTHER	PTHR12733	MITOCHONDRIAL ATP SYNTHASE B CHAIN	IPR013837	ATP synthase, F0 complex, subunit B	NA
OG0001402_chr_1	313.209493344753	415.414280538452	0.122306312391479	Arg00	18226	1.32527593646433	H3K4me2	1	1	1	Pfam	PF05405	Mitochondrial ATP synthase B chain precursor (ATP-synt_B)	IPR008688	ATP synthase, F0 complex, subunit B/MI25	NA
OG0001402_chr_1	313.209493344753	415.414280538452	0.122306312391479	Arg00	18226	1.32527593646433	H3K4me2	1	1	1	PANTHER	PTHR12733	MITOCHONDRIAL ATP SYNTHASE B CHAIN	IPR013837	ATP synthase, F0 complex, subunit B	NA
OG0001402_chr_1	313.209493344753	415.414280538452	0.122306312391479	Arg00	18226	1.32527593646433	H3K4me2	1	1	1	Pfam	PF05405	Mitochondrial ATP synthase B chain precursor (ATP-synt_B)	IPR008688	ATP synthase, F0 complex, subunit B/MI25	NA
OG0001403_chr_1	65.4066447294001	80.3576825263617	0.0881870316374813	Arg00	19487	1.22514370147574	H3K4me2	0.198614469642507	0	0.834296619411123	PANTHER	PTHR47990	2-OXOGLUTARATE (2OG) AND FE(II)-DEPENDENT OXYGENASE SUPERFAMILY PROTEIN-RELATED	-	-	NA
OG0001403_chr_1	65.4066447294001	80.3576825263617	0.0881870316374813	Arg00	19487	1.22514370147574	H3K4me2	0.198614469642507	0	0.834296619411123	Pfam	PF14226	non-haem dioxygenase in morphine synthesis N-terminal	IPR026992	Non-haem dioxygenase N-terminal domain	NA
OG0001403_chr_1	65.4066447294001	80.3576825263617	0.0881870316374813	Arg00	19487	1.22514370147574	H3K4me2	0.198614469642507	0	0.834296619411123	PANTHER	PTHR47990	2-OXOGLUTARATE (2OG) AND FE(II)-DEPENDENT OXYGENASE SUPERFAMILY PROTEIN-RELATED	-	-	NA
OG0001403_chr_1	65.4066447294001	80.3576825263617	0.0881870316374813	Arg00	19487	1.22514370147574	H3K4me2	0.198614469642507	0	0.834296619411123	PANTHER	PTHR47990	2-OXOGLUTARATE (2OG) AND FE(II)-DEPENDENT OXYGENASE SUPERFAMILY PROTEIN-RELATED	-	-	NA
OG0001403_chr_1	65.4066447294001	80.3576825263617	0.0881870316374813	Arg00	19487	1.22514370147574	H3K4me2	0.198614469642507	0	0.834296619411123	SUPERFAMILY	SSF51197	Clavaminate synthase-like	-	-	NA
OG0001403_chr_1	65.4066447294001	80.3576825263617	0.0881870316374813	Arg00	19487	1.22514370147574	H3K4me2	0.198614469642507	0	0.834296619411123	Pfam	PF14226	non-haem dioxygenase in morphine synthesis N-terminal	IPR026992	Non-haem dioxygenase N-terminal domain	NA
OG0001403_chr_1	65.4066447294001	80.3576825263617	0.0881870316374813	Arg00	19487	1.22514370147574	H3K4me2	0.198614469642507	0	0.834296619411123	Pfam	PF03171	2OG-Fe(II) oxygenase superfamily	IPR044861	Isopenicillin N synthase-like, Fe(2+) 2OG dioxygenase domain	NA
OG0001403_chr_1	65.4066447294001	80.3576825263617	0.0881870316374813	Arg00	19487	1.22514370147574	H3K4me2	0.198614469642507	0	0.834296619411123	SUPERFAMILY	SSF51197	Clavaminate synthase-like	-	-	NA
OG0001403_chr_1	65.4066447294001	80.3576825263617	0.0881870316374813	Arg00	19487	1.22514370147574	H3K4me2	0.198614469642507	0	0.834296619411123	Pfam	PF14226	non-haem dioxygenase in morphine synthesis N-terminal	IPR026992	Non-haem dioxygenase N-terminal domain	NA
OG0001403_chr_1	65.4066447294001	80.3576825263617	0.0881870316374813	Arg00	19487	1.22514370147574	H3K4me2	0.198614469642507	0	0.834296619411123	PANTHER	PTHR47990	2-OXOGLUTARATE (2OG) AND FE(II)-DEPENDENT OXYGENASE SUPERFAMILY PROTEIN-RELATED	-	-	NA
OG0001403_chr_1	65.4066447294001	80.3576825263617	0.0881870316374813	Arg00	19487	1.22514370147574	H3K4me2	0.198614469642507	0	0.834296619411123	Pfam	PF14226	non-haem dioxygenase in morphine synthesis N-terminal	IPR026992	Non-haem dioxygenase N-terminal domain	NA
OG0001403_chr_1	65.4066447294001	80.3576825263617	0.0881870316374813	Arg00	19487	1.22514370147574	H3K4me2	0.198614469642507	0	0.834296619411123	Pfam	PF03171	2OG-Fe(II) oxygenase superfamily	IPR044861	Isopenicillin N synthase-like, Fe(2+) 2OG dioxygenase domain	NA
OG0001403_chr_1	65.4066447294001	80.3576825263617	0.0881870316374813	Arg00	19487	1.22514370147574	H3K4me2	0.198614469642507	0	0.834296619411123	Pfam	PF03171	2OG-Fe(II) oxygenase superfamily	IPR044861	Isopenicillin N synthase-like, Fe(2+) 2OG dioxygenase domain	NA
OG0001403_chr_1	65.4066447294001	80.3576825263617	0.0881870316374813	Arg00	19487	1.22514370147574	H3K4me2	0.198614469642507	0	0.834296619411123	Pfam	PF03171	2OG-Fe(II) oxygenase superfamily	IPR044861	Isopenicillin N synthase-like, Fe(2+) 2OG dioxygenase domain	NA
OG0001403_chr_1	65.4066447294001	80.3576825263617	0.0881870316374813	Arg00	19487	1.22514370147574	H3K4me2	0.198614469642507	0	0.834296619411123	Pfam	PF14226	non-haem dioxygenase in morphine synthesis N-terminal	IPR026992	Non-haem dioxygenase N-terminal domain	NA
OG0001403_chr_1	65.4066447294001	80.3576825263617	0.0881870316374813	Arg00	19487	1.22514370147574	H3K4me2	0.198614469642507	0	0.834296619411123	SUPERFAMILY	SSF51197	Clavaminate synthase-like	-	-	NA
OG0001403_chr_1	65.4066447294001	80.3576825263617	0.0881870316374813	Arg00	19487	1.22514370147574	H3K4me2	0.198614469642507	0	0.834296619411123	Pfam	PF03171	2OG-Fe(II) oxygenase superfamily	IPR044861	Isopenicillin N synthase-like, Fe(2+) 2OG dioxygenase domain	NA
OG0001403_chr_1	65.4066447294001	80.3576825263617	0.0881870316374813	Arg00	19487	1.22514370147574	H3K4me2	0.198614469642507	0	0.834296619411123	SUPERFAMILY	SSF51197	Clavaminate synthase-like	-	-	NA
OG0001403_chr_1	65.4066447294001	80.3576825263617	0.0881870316374813	Arg00	19487	1.22514370147574	H3K4me2	0.198614469642507	0	0.834296619411123	SUPERFAMILY	SSF51197	Clavaminate synthase-like	-	-	NA
OG0001403_chr_1	65.4066447294001	80.3576825263617	0.0881870316374813	Arg00	19487	1.22514370147574	H3K4me2	0.198614469642507	0	0.834296619411123	PANTHER	PTHR47990	2-OXOGLUTARATE (2OG) AND FE(II)-DEPENDENT OXYGENASE SUPERFAMILY PROTEIN-RELATED	-	-	NA
OG0001404_chr_1	137.50785303436	64.6355272494648	-0.3243354191881	Arg00	20786	-2.11025733834552	H3K4me2	0.988596031884564	0.805143422354105	0.907747673942302	Pfam	PF00248	Aldo/keto reductase family	IPR023210	NADP-dependent oxidoreductase domain	NA
OG0001404_chr_1	137.50785303436	64.6355272494648	-0.3243354191881	Arg00	20786	-2.11025733834552	H3K4me2	0.988596031884564	0.805143422354105	0.907747673942302	SUPERFAMILY	SSF51430	NAD(P)-linked oxidoreductase	IPR036812	NADP-dependent oxidoreductase domain superfamily	NA
OG0001404_chr_1	137.50785303436	64.6355272494648	-0.3243354191881	Arg00	20786	-2.11025733834552	H3K4me2	0.988596031884564	0.805143422354105	0.907747673942302	PANTHER	PTHR43364	NADH-SPECIFIC METHYLGLYOXAL REDUCTASE-RELATED	-	-	NA
OG0001468_chr_1	17.6520315210636	18.6467049249595	0.0225635817820555	1A5	18705	1.0533278856393	H3K4me2	0.634936211972522	0	0.611644657863145	NA	NA	NA	NA	NA	NA
OG0001469_chr_1	176.598828674534	97.2546771021337	-0.257086864380002	1A5	15283	-1.80753561980488	H3K4me2	0.716882170824986	0.704024767801858	0.99251119078431	SUPERFAMILY	SSF52922	TK C-terminal domain-like	IPR009014	Transketolase C-terminal/Pyruvate-ferredoxin oxidoreductase domain II	NA
OG0001469_chr_1	176.598828674534	97.2546771021337	-0.257086864380002	1A5	15283	-1.80753561980488	H3K4me2	0.716882170824986	0.704024767801858	0.99251119078431	SUPERFAMILY	SSF63380	Riboflavin synthase domain-like	IPR017938	Riboflavin synthase-like beta-barrel	NA
OG0001469_chr_1	176.598828674534	97.2546771021337	-0.257086864380002	1A5	15283	-1.80753561980488	H3K4me2	0.716882170824986	0.704024767801858	0.99251119078431	Pfam	PF00175	Oxidoreductase NAD-binding domain	IPR001433	Oxidoreductase FAD/NAD(P)-binding	NA
OG0001469_chr_1	176.598828674534	97.2546771021337	-0.257086864380002	1A5	15283	-1.80753561980488	H3K4me2	0.716882170824986	0.704024767801858	0.99251119078431	SUPERFAMILY	SSF52343	Ferredoxin reductase-like, C-terminal NADP-linked domain	IPR039261	Ferredoxin-NADP reductase (FNR), nucleotide-binding domain	NA
OG0001469_chr_1	176.598828674534	97.2546771021337	-0.257086864380002	1A5	15283	-1.80753561980488	H3K4me2	0.716882170824986	0.704024767801858	0.99251119078431	Pfam	PF01558	Pyruvate ferredoxin/flavodoxin oxidoreductase	IPR019752	Pyruvate/ketoisovalerate oxidoreductase, catalytic domain	NA
OG0001469_chr_1	176.598828674534	97.2546771021337	-0.257086864380002	1A5	15283	-1.80753561980488	H3K4me2	0.716882170824986	0.704024767801858	0.99251119078431	PANTHER	PTHR19384	NITRIC OXIDE SYNTHASE-RELATED	-	-	NA
OG0001469_chr_1	176.598828674534	97.2546771021337	-0.257086864380002	1A5	15283	-1.80753561980488	H3K4me2	0.716882170824986	0.704024767801858	0.99251119078431	SUPERFAMILY	SSF63380	Riboflavin synthase domain-like	IPR017938	Riboflavin synthase-like beta-barrel	NA
OG0001469_chr_1	176.598828674534	97.2546771021337	-0.257086864380002	1A5	15283	-1.80753561980488	H3K4me2	0.716882170824986	0.704024767801858	0.99251119078431	SUPERFAMILY	SSF52922	TK C-terminal domain-like	IPR009014	Transketolase C-terminal/Pyruvate-ferredoxin oxidoreductase domain II	NA
OG0001469_chr_1	176.598828674534	97.2546771021337	-0.257086864380002	1A5	15283	-1.80753561980488	H3K4me2	0.716882170824986	0.704024767801858	0.99251119078431	SUPERFAMILY	SSF53323	Pyruvate-ferredoxin oxidoreductase, PFOR, domain III	IPR002869	Pyruvate-flavodoxin oxidoreductase, central domain	NA
OG0001469_chr_1	176.598828674534	97.2546771021337	-0.257086864380002	1A5	15283	-1.80753561980488	H3K4me2	0.716882170824986	0.704024767801858	0.99251119078431	Pfam	PF17147	Pyruvate:ferredoxin oxidoreductase core domain II	IPR033412	Pyruvate:ferredoxin oxidoreductase, core domain II	NA
OG0001469_chr_1	176.598828674534	97.2546771021337	-0.257086864380002	1A5	15283	-1.80753561980488	H3K4me2	0.716882170824986	0.704024767801858	0.99251119078431	Pfam	PF01558	Pyruvate ferredoxin/flavodoxin oxidoreductase	IPR019752	Pyruvate/ketoisovalerate oxidoreductase, catalytic domain	NA
OG0001469_chr_1	176.598828674534	97.2546771021337	-0.257086864380002	1A5	15283	-1.80753561980488	H3K4me2	0.716882170824986	0.704024767801858	0.99251119078431	Pfam	PF01558	Pyruvate ferredoxin/flavodoxin oxidoreductase	IPR019752	Pyruvate/ketoisovalerate oxidoreductase, catalytic domain	NA
OG0001469_chr_1	176.598828674534	97.2546771021337	-0.257086864380002	1A5	15283	-1.80753561980488	H3K4me2	0.716882170824986	0.704024767801858	0.99251119078431	Pfam	PF17147	Pyruvate:ferredoxin oxidoreductase core domain II	IPR033412	Pyruvate:ferredoxin oxidoreductase, core domain II	NA
OG0001469_chr_1	176.598828674534	97.2546771021337	-0.257086864380002	1A5	15283	-1.80753561980488	H3K4me2	0.716882170824986	0.704024767801858	0.99251119078431	Pfam	PF17147	Pyruvate:ferredoxin oxidoreductase core domain II	IPR033412	Pyruvate:ferredoxin oxidoreductase, core domain II	NA
OG0001469_chr_1	176.598828674534	97.2546771021337	-0.257086864380002	1A5	15283	-1.80753561980488	H3K4me2	0.716882170824986	0.704024767801858	0.99251119078431	PANTHER	PTHR19384	NITRIC OXIDE SYNTHASE-RELATED	-	-	NA
OG0001469_chr_1	176.598828674534	97.2546771021337	-0.257086864380002	1A5	15283	-1.80753561980488	H3K4me2	0.716882170824986	0.704024767801858	0.99251119078431	Pfam	PF00175	Oxidoreductase NAD-binding domain	IPR001433	Oxidoreductase FAD/NAD(P)-binding	NA
OG0001469_chr_1	176.598828674534	97.2546771021337	-0.257086864380002	1A5	15283	-1.80753561980488	H3K4me2	0.716882170824986	0.704024767801858	0.99251119078431	SUPERFAMILY	SSF63380	Riboflavin synthase domain-like	IPR017938	Riboflavin synthase-like beta-barrel	NA
OG0001469_chr_1	176.598828674534	97.2546771021337	-0.257086864380002	1A5	15283	-1.80753561980488	H3K4me2	0.716882170824986	0.704024767801858	0.99251119078431	SUPERFAMILY	SSF53323	Pyruvate-ferredoxin oxidoreductase, PFOR, domain III	IPR002869	Pyruvate-flavodoxin oxidoreductase, central domain	NA
OG0001469_chr_1	176.598828674534	97.2546771021337	-0.257086864380002	1A5	15283	-1.80753561980488	H3K4me2	0.716882170824986	0.704024767801858	0.99251119078431	SUPERFAMILY	SSF53323	Pyruvate-ferredoxin oxidoreductase, PFOR, domain III	IPR002869	Pyruvate-flavodoxin oxidoreductase, central domain	NA
OG0001469_chr_1	176.598828674534	97.2546771021337	-0.257086864380002	1A5	15283	-1.80753561980488	H3K4me2	0.716882170824986	0.704024767801858	0.99251119078431	PANTHER	PTHR19384	NITRIC OXIDE SYNTHASE-RELATED	-	-	NA
OG0001469_chr_1	176.598828674534	97.2546771021337	-0.257086864380002	1A5	15283	-1.80753561980488	H3K4me2	0.716882170824986	0.704024767801858	0.99251119078431	Pfam	PF00667	FAD binding domain	IPR003097	Sulfite reductase [NADPH] flavoprotein alpha-component-like, FAD-binding	NA
OG0001469_chr_1	176.598828674534	97.2546771021337	-0.257086864380002	1A5	15283	-1.80753561980488	H3K4me2	0.716882170824986	0.704024767801858	0.99251119078431	SUPERFAMILY	SSF63380	Riboflavin synthase domain-like	IPR017938	Riboflavin synthase-like beta-barrel	NA
OG0001469_chr_1	176.598828674534	97.2546771021337	-0.257086864380002	1A5	15283	-1.80753561980488	H3K4me2	0.716882170824986	0.704024767801858	0.99251119078431	Pfam	PF00175	Oxidoreductase NAD-binding domain	IPR001433	Oxidoreductase FAD/NAD(P)-binding	NA
OG0001469_chr_1	176.598828674534	97.2546771021337	-0.257086864380002	1A5	15283	-1.80753561980488	H3K4me2	0.716882170824986	0.704024767801858	0.99251119078431	SUPERFAMILY	SSF52343	Ferredoxin reductase-like, C-terminal NADP-linked domain	IPR039261	Ferredoxin-NADP reductase (FNR), nucleotide-binding domain	NA
OG0001469_chr_1	176.598828674534	97.2546771021337	-0.257086864380002	1A5	15283	-1.80753561980488	H3K4me2	0.716882170824986	0.704024767801858	0.99251119078431	PANTHER	PTHR19384	NITRIC OXIDE SYNTHASE-RELATED	-	-	NA
OG0001469_chr_1	176.598828674534	97.2546771021337	-0.257086864380002	1A5	15283	-1.80753561980488	H3K4me2	0.716882170824986	0.704024767801858	0.99251119078431	SUPERFAMILY	SSF52343	Ferredoxin reductase-like, C-terminal NADP-linked domain	IPR039261	Ferredoxin-NADP reductase (FNR), nucleotide-binding domain	NA
OG0001469_chr_1	176.598828674534	97.2546771021337	-0.257086864380002	1A5	15283	-1.80753561980488	H3K4me2	0.716882170824986	0.704024767801858	0.99251119078431	SUPERFAMILY	SSF52343	Ferredoxin reductase-like, C-terminal NADP-linked domain	IPR039261	Ferredoxin-NADP reductase (FNR), nucleotide-binding domain	NA
OG0001469_chr_1	176.598828674534	97.2546771021337	-0.257086864380002	1A5	15283	-1.80753561980488	H3K4me2	0.716882170824986	0.704024767801858	0.99251119078431	Pfam	PF01558	Pyruvate ferredoxin/flavodoxin oxidoreductase	IPR019752	Pyruvate/ketoisovalerate oxidoreductase, catalytic domain	NA
OG0001469_chr_1	176.598828674534	97.2546771021337	-0.257086864380002	1A5	15283	-1.80753561980488	H3K4me2	0.716882170824986	0.704024767801858	0.99251119078431	Pfam	PF00667	FAD binding domain	IPR003097	Sulfite reductase [NADPH] flavoprotein alpha-component-like, FAD-binding	NA
OG0001469_chr_1	176.598828674534	97.2546771021337	-0.257086864380002	1A5	15283	-1.80753561980488	H3K4me2	0.716882170824986	0.704024767801858	0.99251119078431	SUPERFAMILY	SSF52343	Ferredoxin reductase-like, C-terminal NADP-linked domain	IPR039261	Ferredoxin-NADP reductase (FNR), nucleotide-binding domain	NA
OG0001469_chr_1	176.598828674534	97.2546771021337	-0.257086864380002	1A5	15283	-1.80753561980488	H3K4me2	0.716882170824986	0.704024767801858	0.99251119078431	Pfam	PF00175	Oxidoreductase NAD-binding domain	IPR001433	Oxidoreductase FAD/NAD(P)-binding	NA
OG0001469_chr_1	176.598828674534	97.2546771021337	-0.257086864380002	1A5	15283	-1.80753561980488	H3K4me2	0.716882170824986	0.704024767801858	0.99251119078431	SUPERFAMILY	SSF52343	Ferredoxin reductase-like, C-terminal NADP-linked domain	IPR039261	Ferredoxin-NADP reductase (FNR), nucleotide-binding domain	NA
OG0001469_chr_1	176.598828674534	97.2546771021337	-0.257086864380002	1A5	15283	-1.80753561980488	H3K4me2	0.716882170824986	0.704024767801858	0.99251119078431	Pfam	PF00667	FAD binding domain	IPR003097	Sulfite reductase [NADPH] flavoprotein alpha-component-like, FAD-binding	NA
OG0001469_chr_1	176.598828674534	97.2546771021337	-0.257086864380002	1A5	15283	-1.80753561980488	H3K4me2	0.716882170824986	0.704024767801858	0.99251119078431	Pfam	PF00175	Oxidoreductase NAD-binding domain	IPR001433	Oxidoreductase FAD/NAD(P)-binding	NA
OG0001469_chr_1	176.598828674534	97.2546771021337	-0.257086864380002	1A5	15283	-1.80753561980488	H3K4me2	0.716882170824986	0.704024767801858	0.99251119078431	Pfam	PF01558	Pyruvate ferredoxin/flavodoxin oxidoreductase	IPR019752	Pyruvate/ketoisovalerate oxidoreductase, catalytic domain	NA
OG0001469_chr_1	176.598828674534	97.2546771021337	-0.257086864380002	1A5	15283	-1.80753561980488	H3K4me2	0.716882170824986	0.704024767801858	0.99251119078431	PANTHER	PTHR19384	NITRIC OXIDE SYNTHASE-RELATED	-	-	NA
OG0001469_chr_1	176.598828674534	97.2546771021337	-0.257086864380002	1A5	15283	-1.80753561980488	H3K4me2	0.716882170824986	0.704024767801858	0.99251119078431	SUPERFAMILY	SSF52922	TK C-terminal domain-like	IPR009014	Transketolase C-terminal/Pyruvate-ferredoxin oxidoreductase domain II	NA
OG0001469_chr_1	176.598828674534	97.2546771021337	-0.257086864380002	1A5	15283	-1.80753561980488	H3K4me2	0.716882170824986	0.704024767801858	0.99251119078431	SUPERFAMILY	SSF52922	TK C-terminal domain-like	IPR009014	Transketolase C-terminal/Pyruvate-ferredoxin oxidoreductase domain II	NA
OG0001469_chr_1	176.598828674534	97.2546771021337	-0.257086864380002	1A5	15283	-1.80753561980488	H3K4me2	0.716882170824986	0.704024767801858	0.99251119078431	SUPERFAMILY	SSF53323	Pyruvate-ferredoxin oxidoreductase, PFOR, domain III	IPR002869	Pyruvate-flavodoxin oxidoreductase, central domain	NA
OG0001469_chr_1	176.598828674534	97.2546771021337	-0.257086864380002	1A5	15283	-1.80753561980488	H3K4me2	0.716882170824986	0.704024767801858	0.99251119078431	SUPERFAMILY	SSF63380	Riboflavin synthase domain-like	IPR017938	Riboflavin synthase-like beta-barrel	NA
OG0001469_chr_1	176.598828674534	97.2546771021337	-0.257086864380002	1A5	15283	-1.80753561980488	H3K4me2	0.716882170824986	0.704024767801858	0.99251119078431	Pfam	PF00667	FAD binding domain	IPR003097	Sulfite reductase [NADPH] flavoprotein alpha-component-like, FAD-binding	NA
OG0001469_chr_1	176.598828674534	97.2546771021337	-0.257086864380002	1A5	15283	-1.80753561980488	H3K4me2	0.716882170824986	0.704024767801858	0.99251119078431	SUPERFAMILY	SSF52922	TK C-terminal domain-like	IPR009014	Transketolase C-terminal/Pyruvate-ferredoxin oxidoreductase domain II	NA
OG0001469_chr_1	176.598828674534	97.2546771021337	-0.257086864380002	1A5	15283	-1.80753561980488	H3K4me2	0.716882170824986	0.704024767801858	0.99251119078431	PANTHER	PTHR19384	NITRIC OXIDE SYNTHASE-RELATED	-	-	NA
OG0001469_chr_1	176.598828674534	97.2546771021337	-0.257086864380002	1A5	15283	-1.80753561980488	H3K4me2	0.716882170824986	0.704024767801858	0.99251119078431	Pfam	PF17147	Pyruvate:ferredoxin oxidoreductase core domain II	IPR033412	Pyruvate:ferredoxin oxidoreductase, core domain II	NA
OG0001469_chr_1	176.598828674534	97.2546771021337	-0.257086864380002	1A5	15283	-1.80753561980488	H3K4me2	0.716882170824986	0.704024767801858	0.99251119078431	SUPERFAMILY	SSF53323	Pyruvate-ferredoxin oxidoreductase, PFOR, domain III	IPR002869	Pyruvate-flavodoxin oxidoreductase, central domain	NA
OG0001469_chr_1	176.598828674534	97.2546771021337	-0.257086864380002	1A5	15283	-1.80753561980488	H3K4me2	0.716882170824986	0.704024767801858	0.99251119078431	Pfam	PF01558	Pyruvate ferredoxin/flavodoxin oxidoreductase	IPR019752	Pyruvate/ketoisovalerate oxidoreductase, catalytic domain	NA
OG0001469_chr_1	176.598828674534	97.2546771021337	-0.257086864380002	1A5	15283	-1.80753561980488	H3K4me2	0.716882170824986	0.704024767801858	0.99251119078431	SUPERFAMILY	SSF52922	TK C-terminal domain-like	IPR009014	Transketolase C-terminal/Pyruvate-ferredoxin oxidoreductase domain II	NA
OG0001469_chr_1	176.598828674534	97.2546771021337	-0.257086864380002	1A5	15283	-1.80753561980488	H3K4me2	0.716882170824986	0.704024767801858	0.99251119078431	Pfam	PF00175	Oxidoreductase NAD-binding domain	IPR001433	Oxidoreductase FAD/NAD(P)-binding	NA
OG0001469_chr_1	176.598828674534	97.2546771021337	-0.257086864380002	1A5	15283	-1.80753561980488	H3K4me2	0.716882170824986	0.704024767801858	0.99251119078431	Pfam	PF17147	Pyruvate:ferredoxin oxidoreductase core domain II	IPR033412	Pyruvate:ferredoxin oxidoreductase, core domain II	NA
OG0001469_chr_1	176.598828674534	97.2546771021337	-0.257086864380002	1A5	15283	-1.80753561980488	H3K4me2	0.716882170824986	0.704024767801858	0.99251119078431	Pfam	PF00667	FAD binding domain	IPR003097	Sulfite reductase [NADPH] flavoprotein alpha-component-like, FAD-binding	NA
OG0001469_chr_1	176.598828674534	97.2546771021337	-0.257086864380002	1A5	15283	-1.80753561980488	H3K4me2	0.716882170824986	0.704024767801858	0.99251119078431	SUPERFAMILY	SSF63380	Riboflavin synthase domain-like	IPR017938	Riboflavin synthase-like beta-barrel	NA
OG0001469_chr_1	176.598828674534	97.2546771021337	-0.257086864380002	1A5	15283	-1.80753561980488	H3K4me2	0.716882170824986	0.704024767801858	0.99251119078431	Pfam	PF00667	FAD binding domain	IPR003097	Sulfite reductase [NADPH] flavoprotein alpha-component-like, FAD-binding	NA
OG0001469_chr_1	176.598828674534	97.2546771021337	-0.257086864380002	1A5	15283	-1.80753561980488	H3K4me2	0.716882170824986	0.704024767801858	0.99251119078431	SUPERFAMILY	SSF53323	Pyruvate-ferredoxin oxidoreductase, PFOR, domain III	IPR002869	Pyruvate-flavodoxin oxidoreductase, central domain	NA
OG0001469_chr_1	176.598828674534	97.2546771021337	-0.257086864380002	1A5	15283	-1.80753561980488	H3K4me2	0.716882170824986	0.704024767801858	0.99251119078431	Pfam	PF17147	Pyruvate:ferredoxin oxidoreductase core domain II	IPR033412	Pyruvate:ferredoxin oxidoreductase, core domain II	NA
OG0001469_chr_1	176.598828674534	97.2546771021337	-0.257086864380002	1A5	15283	-1.80753561980488	H3K27me3	0.318266253869969	0	0.758572099577266	SUPERFAMILY	SSF52922	TK C-terminal domain-like	IPR009014	Transketolase C-terminal/Pyruvate-ferredoxin oxidoreductase domain II	NA
OG0001469_chr_1	176.598828674534	97.2546771021337	-0.257086864380002	1A5	15283	-1.80753561980488	H3K27me3	0.318266253869969	0	0.758572099577266	SUPERFAMILY	SSF63380	Riboflavin synthase domain-like	IPR017938	Riboflavin synthase-like beta-barrel	NA
OG0001469_chr_1	176.598828674534	97.2546771021337	-0.257086864380002	1A5	15283	-1.80753561980488	H3K27me3	0.318266253869969	0	0.758572099577266	Pfam	PF00175	Oxidoreductase NAD-binding domain	IPR001433	Oxidoreductase FAD/NAD(P)-binding	NA
OG0001469_chr_1	176.598828674534	97.2546771021337	-0.257086864380002	1A5	15283	-1.80753561980488	H3K27me3	0.318266253869969	0	0.758572099577266	SUPERFAMILY	SSF52343	Ferredoxin reductase-like, C-terminal NADP-linked domain	IPR039261	Ferredoxin-NADP reductase (FNR), nucleotide-binding domain	NA
OG0001469_chr_1	176.598828674534	97.2546771021337	-0.257086864380002	1A5	15283	-1.80753561980488	H3K27me3	0.318266253869969	0	0.758572099577266	Pfam	PF01558	Pyruvate ferredoxin/flavodoxin oxidoreductase	IPR019752	Pyruvate/ketoisovalerate oxidoreductase, catalytic domain	NA
OG0001469_chr_1	176.598828674534	97.2546771021337	-0.257086864380002	1A5	15283	-1.80753561980488	H3K27me3	0.318266253869969	0	0.758572099577266	PANTHER	PTHR19384	NITRIC OXIDE SYNTHASE-RELATED	-	-	NA
OG0001469_chr_1	176.598828674534	97.2546771021337	-0.257086864380002	1A5	15283	-1.80753561980488	H3K27me3	0.318266253869969	0	0.758572099577266	SUPERFAMILY	SSF63380	Riboflavin synthase domain-like	IPR017938	Riboflavin synthase-like beta-barrel	NA
OG0001469_chr_1	176.598828674534	97.2546771021337	-0.257086864380002	1A5	15283	-1.80753561980488	H3K27me3	0.318266253869969	0	0.758572099577266	SUPERFAMILY	SSF52922	TK C-terminal domain-like	IPR009014	Transketolase C-terminal/Pyruvate-ferredoxin oxidoreductase domain II	NA
OG0001469_chr_1	176.598828674534	97.2546771021337	-0.257086864380002	1A5	15283	-1.80753561980488	H3K27me3	0.318266253869969	0	0.758572099577266	SUPERFAMILY	SSF53323	Pyruvate-ferredoxin oxidoreductase, PFOR, domain III	IPR002869	Pyruvate-flavodoxin oxidoreductase, central domain	NA
OG0001469_chr_1	176.598828674534	97.2546771021337	-0.257086864380002	1A5	15283	-1.80753561980488	H3K27me3	0.318266253869969	0	0.758572099577266	Pfam	PF17147	Pyruvate:ferredoxin oxidoreductase core domain II	IPR033412	Pyruvate:ferredoxin oxidoreductase, core domain II	NA
OG0001469_chr_1	176.598828674534	97.2546771021337	-0.257086864380002	1A5	15283	-1.80753561980488	H3K27me3	0.318266253869969	0	0.758572099577266	Pfam	PF01558	Pyruvate ferredoxin/flavodoxin oxidoreductase	IPR019752	Pyruvate/ketoisovalerate oxidoreductase, catalytic domain	NA
OG0001469_chr_1	176.598828674534	97.2546771021337	-0.257086864380002	1A5	15283	-1.80753561980488	H3K27me3	0.318266253869969	0	0.758572099577266	Pfam	PF01558	Pyruvate ferredoxin/flavodoxin oxidoreductase	IPR019752	Pyruvate/ketoisovalerate oxidoreductase, catalytic domain	NA
OG0001469_chr_1	176.598828674534	97.2546771021337	-0.257086864380002	1A5	15283	-1.80753561980488	H3K27me3	0.318266253869969	0	0.758572099577266	Pfam	PF17147	Pyruvate:ferredoxin oxidoreductase core domain II	IPR033412	Pyruvate:ferredoxin oxidoreductase, core domain II	NA
OG0001469_chr_1	176.598828674534	97.2546771021337	-0.257086864380002	1A5	15283	-1.80753561980488	H3K27me3	0.318266253869969	0	0.758572099577266	Pfam	PF17147	Pyruvate:ferredoxin oxidoreductase core domain II	IPR033412	Pyruvate:ferredoxin oxidoreductase, core domain II	NA
OG0001469_chr_1	176.598828674534	97.2546771021337	-0.257086864380002	1A5	15283	-1.80753561980488	H3K27me3	0.318266253869969	0	0.758572099577266	PANTHER	PTHR19384	NITRIC OXIDE SYNTHASE-RELATED	-	-	NA
OG0001469_chr_1	176.598828674534	97.2546771021337	-0.257086864380002	1A5	15283	-1.80753561980488	H3K27me3	0.318266253869969	0	0.758572099577266	Pfam	PF00175	Oxidoreductase NAD-binding domain	IPR001433	Oxidoreductase FAD/NAD(P)-binding	NA
OG0001469_chr_1	176.598828674534	97.2546771021337	-0.257086864380002	1A5	15283	-1.80753561980488	H3K27me3	0.318266253869969	0	0.758572099577266	SUPERFAMILY	SSF63380	Riboflavin synthase domain-like	IPR017938	Riboflavin synthase-like beta-barrel	NA
OG0001469_chr_1	176.598828674534	97.2546771021337	-0.257086864380002	1A5	15283	-1.80753561980488	H3K27me3	0.318266253869969	0	0.758572099577266	SUPERFAMILY	SSF53323	Pyruvate-ferredoxin oxidoreductase, PFOR, domain III	IPR002869	Pyruvate-flavodoxin oxidoreductase, central domain	NA
OG0001469_chr_1	176.598828674534	97.2546771021337	-0.257086864380002	1A5	15283	-1.80753561980488	H3K27me3	0.318266253869969	0	0.758572099577266	SUPERFAMILY	SSF53323	Pyruvate-ferredoxin oxidoreductase, PFOR, domain III	IPR002869	Pyruvate-flavodoxin oxidoreductase, central domain	NA
OG0001469_chr_1	176.598828674534	97.2546771021337	-0.257086864380002	1A5	15283	-1.80753561980488	H3K27me3	0.318266253869969	0	0.758572099577266	PANTHER	PTHR19384	NITRIC OXIDE SYNTHASE-RELATED	-	-	NA
OG0001469_chr_1	176.598828674534	97.2546771021337	-0.257086864380002	1A5	15283	-1.80753561980488	H3K27me3	0.318266253869969	0	0.758572099577266	Pfam	PF00667	FAD binding domain	IPR003097	Sulfite reductase [NADPH] flavoprotein alpha-component-like, FAD-binding	NA
OG0001469_chr_1	176.598828674534	97.2546771021337	-0.257086864380002	1A5	15283	-1.80753561980488	H3K27me3	0.318266253869969	0	0.758572099577266	SUPERFAMILY	SSF63380	Riboflavin synthase domain-like	IPR017938	Riboflavin synthase-like beta-barrel	NA
OG0001469_chr_1	176.598828674534	97.2546771021337	-0.257086864380002	1A5	15283	-1.80753561980488	H3K27me3	0.318266253869969	0	0.758572099577266	Pfam	PF00175	Oxidoreductase NAD-binding domain	IPR001433	Oxidoreductase FAD/NAD(P)-binding	NA
OG0001469_chr_1	176.598828674534	97.2546771021337	-0.257086864380002	1A5	15283	-1.80753561980488	H3K27me3	0.318266253869969	0	0.758572099577266	SUPERFAMILY	SSF52343	Ferredoxin reductase-like, C-terminal NADP-linked domain	IPR039261	Ferredoxin-NADP reductase (FNR), nucleotide-binding domain	NA
OG0001469_chr_1	176.598828674534	97.2546771021337	-0.257086864380002	1A5	15283	-1.80753561980488	H3K27me3	0.318266253869969	0	0.758572099577266	PANTHER	PTHR19384	NITRIC OXIDE SYNTHASE-RELATED	-	-	NA
OG0001469_chr_1	176.598828674534	97.2546771021337	-0.257086864380002	1A5	15283	-1.80753561980488	H3K27me3	0.318266253869969	0	0.758572099577266	SUPERFAMILY	SSF52343	Ferredoxin reductase-like, C-terminal NADP-linked domain	IPR039261	Ferredoxin-NADP reductase (FNR), nucleotide-binding domain	NA
OG0001469_chr_1	176.598828674534	97.2546771021337	-0.257086864380002	1A5	15283	-1.80753561980488	H3K27me3	0.318266253869969	0	0.758572099577266	SUPERFAMILY	SSF52343	Ferredoxin reductase-like, C-terminal NADP-linked domain	IPR039261	Ferredoxin-NADP reductase (FNR), nucleotide-binding domain	NA
OG0001469_chr_1	176.598828674534	97.2546771021337	-0.257086864380002	1A5	15283	-1.80753561980488	H3K27me3	0.318266253869969	0	0.758572099577266	Pfam	PF01558	Pyruvate ferredoxin/flavodoxin oxidoreductase	IPR019752	Pyruvate/ketoisovalerate oxidoreductase, catalytic domain	NA
OG0001469_chr_1	176.598828674534	97.2546771021337	-0.257086864380002	1A5	15283	-1.80753561980488	H3K27me3	0.318266253869969	0	0.758572099577266	Pfam	PF00667	FAD binding domain	IPR003097	Sulfite reductase [NADPH] flavoprotein alpha-component-like, FAD-binding	NA
OG0001469_chr_1	176.598828674534	97.2546771021337	-0.257086864380002	1A5	15283	-1.80753561980488	H3K27me3	0.318266253869969	0	0.758572099577266	SUPERFAMILY	SSF52343	Ferredoxin reductase-like, C-terminal NADP-linked domain	IPR039261	Ferredoxin-NADP reductase (FNR), nucleotide-binding domain	NA
OG0001469_chr_1	176.598828674534	97.2546771021337	-0.257086864380002	1A5	15283	-1.80753561980488	H3K27me3	0.318266253869969	0	0.758572099577266	Pfam	PF00175	Oxidoreductase NAD-binding domain	IPR001433	Oxidoreductase FAD/NAD(P)-binding	NA
OG0001469_chr_1	176.598828674534	97.2546771021337	-0.257086864380002	1A5	15283	-1.80753561980488	H3K27me3	0.318266253869969	0	0.758572099577266	SUPERFAMILY	SSF52343	Ferredoxin reductase-like, C-terminal NADP-linked domain	IPR039261	Ferredoxin-NADP reductase (FNR), nucleotide-binding domain	NA
OG0001469_chr_1	176.598828674534	97.2546771021337	-0.257086864380002	1A5	15283	-1.80753561980488	H3K27me3	0.318266253869969	0	0.758572099577266	Pfam	PF00667	FAD binding domain	IPR003097	Sulfite reductase [NADPH] flavoprotein alpha-component-like, FAD-binding	NA
OG0001469_chr_1	176.598828674534	97.2546771021337	-0.257086864380002	1A5	15283	-1.80753561980488	H3K27me3	0.318266253869969	0	0.758572099577266	Pfam	PF00175	Oxidoreductase NAD-binding domain	IPR001433	Oxidoreductase FAD/NAD(P)-binding	NA
OG0001469_chr_1	176.598828674534	97.2546771021337	-0.257086864380002	1A5	15283	-1.80753561980488	H3K27me3	0.318266253869969	0	0.758572099577266	Pfam	PF01558	Pyruvate ferredoxin/flavodoxin oxidoreductase	IPR019752	Pyruvate/ketoisovalerate oxidoreductase, catalytic domain	NA
OG0001469_chr_1	176.598828674534	97.2546771021337	-0.257086864380002	1A5	15283	-1.80753561980488	H3K27me3	0.318266253869969	0	0.758572099577266	PANTHER	PTHR19384	NITRIC OXIDE SYNTHASE-RELATED	-	-	NA
OG0001469_chr_1	176.598828674534	97.2546771021337	-0.257086864380002	1A5	15283	-1.80753561980488	H3K27me3	0.318266253869969	0	0.758572099577266	SUPERFAMILY	SSF52922	TK C-terminal domain-like	IPR009014	Transketolase C-terminal/Pyruvate-ferredoxin oxidoreductase domain II	NA
OG0001469_chr_1	176.598828674534	97.2546771021337	-0.257086864380002	1A5	15283	-1.80753561980488	H3K27me3	0.318266253869969	0	0.758572099577266	SUPERFAMILY	SSF52922	TK C-terminal domain-like	IPR009014	Transketolase C-terminal/Pyruvate-ferredoxin oxidoreductase domain II	NA
OG0001469_chr_1	176.598828674534	97.2546771021337	-0.257086864380002	1A5	15283	-1.80753561980488	H3K27me3	0.318266253869969	0	0.758572099577266	SUPERFAMILY	SSF53323	Pyruvate-ferredoxin oxidoreductase, PFOR, domain III	IPR002869	Pyruvate-flavodoxin oxidoreductase, central domain	NA
OG0001469_chr_1	176.598828674534	97.2546771021337	-0.257086864380002	1A5	15283	-1.80753561980488	H3K27me3	0.318266253869969	0	0.758572099577266	SUPERFAMILY	SSF63380	Riboflavin synthase domain-like	IPR017938	Riboflavin synthase-like beta-barrel	NA
OG0001469_chr_1	176.598828674534	97.2546771021337	-0.257086864380002	1A5	15283	-1.80753561980488	H3K27me3	0.318266253869969	0	0.758572099577266	Pfam	PF00667	FAD binding domain	IPR003097	Sulfite reductase [NADPH] flavoprotein alpha-component-like, FAD-binding	NA
OG0001469_chr_1	176.598828674534	97.2546771021337	-0.257086864380002	1A5	15283	-1.80753561980488	H3K27me3	0.318266253869969	0	0.758572099577266	SUPERFAMILY	SSF52922	TK C-terminal domain-like	IPR009014	Transketolase C-terminal/Pyruvate-ferredoxin oxidoreductase domain II	NA
OG0001469_chr_1	176.598828674534	97.2546771021337	-0.257086864380002	1A5	15283	-1.80753561980488	H3K27me3	0.318266253869969	0	0.758572099577266	PANTHER	PTHR19384	NITRIC OXIDE SYNTHASE-RELATED	-	-	NA
OG0001469_chr_1	176.598828674534	97.2546771021337	-0.257086864380002	1A5	15283	-1.80753561980488	H3K27me3	0.318266253869969	0	0.758572099577266	Pfam	PF17147	Pyruvate:ferredoxin oxidoreductase core domain II	IPR033412	Pyruvate:ferredoxin oxidoreductase, core domain II	NA
OG0001469_chr_1	176.598828674534	97.2546771021337	-0.257086864380002	1A5	15283	-1.80753561980488	H3K27me3	0.318266253869969	0	0.758572099577266	SUPERFAMILY	SSF53323	Pyruvate-ferredoxin oxidoreductase, PFOR, domain III	IPR002869	Pyruvate-flavodoxin oxidoreductase, central domain	NA
OG0001469_chr_1	176.598828674534	97.2546771021337	-0.257086864380002	1A5	15283	-1.80753561980488	H3K27me3	0.318266253869969	0	0.758572099577266	Pfam	PF01558	Pyruvate ferredoxin/flavodoxin oxidoreductase	IPR019752	Pyruvate/ketoisovalerate oxidoreductase, catalytic domain	NA
OG0001469_chr_1	176.598828674534	97.2546771021337	-0.257086864380002	1A5	15283	-1.80753561980488	H3K27me3	0.318266253869969	0	0.758572099577266	SUPERFAMILY	SSF52922	TK C-terminal domain-like	IPR009014	Transketolase C-terminal/Pyruvate-ferredoxin oxidoreductase domain II	NA
OG0001469_chr_1	176.598828674534	97.2546771021337	-0.257086864380002	1A5	15283	-1.80753561980488	H3K27me3	0.318266253869969	0	0.758572099577266	Pfam	PF00175	Oxidoreductase NAD-binding domain	IPR001433	Oxidoreductase FAD/NAD(P)-binding	NA
OG0001469_chr_1	176.598828674534	97.2546771021337	-0.257086864380002	1A5	15283	-1.80753561980488	H3K27me3	0.318266253869969	0	0.758572099577266	Pfam	PF17147	Pyruvate:ferredoxin oxidoreductase core domain II	IPR033412	Pyruvate:ferredoxin oxidoreductase, core domain II	NA
OG0001469_chr_1	176.598828674534	97.2546771021337	-0.257086864380002	1A5	15283	-1.80753561980488	H3K27me3	0.318266253869969	0	0.758572099577266	Pfam	PF00667	FAD binding domain	IPR003097	Sulfite reductase [NADPH] flavoprotein alpha-component-like, FAD-binding	NA
OG0001469_chr_1	176.598828674534	97.2546771021337	-0.257086864380002	1A5	15283	-1.80753561980488	H3K27me3	0.318266253869969	0	0.758572099577266	SUPERFAMILY	SSF63380	Riboflavin synthase domain-like	IPR017938	Riboflavin synthase-like beta-barrel	NA
OG0001469_chr_1	176.598828674534	97.2546771021337	-0.257086864380002	1A5	15283	-1.80753561980488	H3K27me3	0.318266253869969	0	0.758572099577266	Pfam	PF00667	FAD binding domain	IPR003097	Sulfite reductase [NADPH] flavoprotein alpha-component-like, FAD-binding	NA
OG0001469_chr_1	176.598828674534	97.2546771021337	-0.257086864380002	1A5	15283	-1.80753561980488	H3K27me3	0.318266253869969	0	0.758572099577266	SUPERFAMILY	SSF53323	Pyruvate-ferredoxin oxidoreductase, PFOR, domain III	IPR002869	Pyruvate-flavodoxin oxidoreductase, central domain	NA
OG0001469_chr_1	176.598828674534	97.2546771021337	-0.257086864380002	1A5	15283	-1.80753561980488	H3K27me3	0.318266253869969	0	0.758572099577266	Pfam	PF17147	Pyruvate:ferredoxin oxidoreductase core domain II	IPR033412	Pyruvate:ferredoxin oxidoreductase, core domain II	NA
OG0001470_chr_1	67.4398940073475	30.7885751231758	-0.333038266548959	1A5	13568	-2.15297142895375	H3K4me2	1	1	1	NA	NA	NA	NA	NA	NA
OG0001471_chr_1	14.4305389606897	6.27480133574057	-0.326559957576942	1A5	10143	-2.12109420567687	H3K4me2	0.719165915819282	0.631072210065646	0.948757880235396	PANTHER	PTHR31297	GLUCAN ENDO-1,6-BETA-GLUCOSIDASE B	-	-	NA
OG0001471_chr_1	14.4305389606897	6.27480133574057	-0.326559957576942	1A5	10143	-2.12109420567687	H3K4me2	0.719165915819282	0.631072210065646	0.948757880235396	SUPERFAMILY	SSF51445	(Trans)glycosidases	IPR017853	Glycoside hydrolase superfamily	NA
OG0001471_chr_1	14.4305389606897	6.27480133574057	-0.326559957576942	1A5	10143	-2.12109420567687	H3K4me2	0.719165915819282	0.631072210065646	0.948757880235396	Pfam	PF00150	Cellulase (glycosyl hydrolase family 5)	IPR001547	Glycoside hydrolase, family 5	NA
OG0001471_chr_1	14.4305389606897	6.27480133574057	-0.326559957576942	1A5	10143	-2.12109420567687	H3K4me2	0.719165915819282	0.631072210065646	0.948757880235396	PANTHER	PTHR31297	GLUCAN ENDO-1,6-BETA-GLUCOSIDASE B	-	-	NA
OG0001471_chr_1	14.4305389606897	6.27480133574057	-0.326559957576942	1A5	10143	-2.12109420567687	H3K4me2	0.719165915819282	0.631072210065646	0.948757880235396	PANTHER	PTHR31297	GLUCAN ENDO-1,6-BETA-GLUCOSIDASE B	-	-	NA
OG0001471_chr_1	14.4305389606897	6.27480133574057	-0.326559957576942	1A5	10143	-2.12109420567687	H3K4me2	0.719165915819282	0.631072210065646	0.948757880235396	Pfam	PF00150	Cellulase (glycosyl hydrolase family 5)	IPR001547	Glycoside hydrolase, family 5	NA
OG0001471_chr_1	14.4305389606897	6.27480133574057	-0.326559957576942	1A5	10143	-2.12109420567687	H3K4me2	0.719165915819282	0.631072210065646	0.948757880235396	SUPERFAMILY	SSF51445	(Trans)glycosidases	IPR017853	Glycoside hydrolase superfamily	NA
OG0001471_chr_1	14.4305389606897	6.27480133574057	-0.326559957576942	1A5	10143	-2.12109420567687	H3K4me2	0.719165915819282	0.631072210065646	0.948757880235396	Pfam	PF00150	Cellulase (glycosyl hydrolase family 5)	IPR001547	Glycoside hydrolase, family 5	NA
OG0001471_chr_1	14.4305389606897	6.27480133574057	-0.326559957576942	1A5	10143	-2.12109420567687	H3K4me2	0.719165915819282	0.631072210065646	0.948757880235396	SUPERFAMILY	SSF51445	(Trans)glycosidases	IPR017853	Glycoside hydrolase superfamily	NA
OG0001472_chr_1	65.7757450047142	44.6216911456881	-0.165447362008498	1A5	6603	-1.4636841232271	H3K4me2	0.469405672716848	0.357295156868718	0.923703495957761	PANTHER	PTHR45615	MYOSIN HEAVY CHAIN, NON-MUSCLE	-	-	NA
OG0001473_chr_1	70.2322415861429	69.6856747845119	-0.00334520299643625	1A5	3845	-1.00773235600137	H3K4me2	0.399906015037594	0	0.714333669016448	NA	NA	NA	NA	NA	NA
OG0001475_chr_1	159.298807230579	474.813939296325	0.472506870024036	1A5	528	2.96829369798054	H3K4me2	1	1	1	NA	NA	NA	NA	NA	NA
OG0001476_chr_1	72.0825653740112	692.826782675585	0.977437276468558	1A5	7376	9.49373874774127	H3K4me2	0.203369434416366	0	0.831	Pfam	PF04402	Protein of unknown function (DUF541)	IPR007497	Interleukin-1 receptor-associated kinase 1-binding protein 1/DUF541	NA
OG0001476_chr_1	72.0825653740112	692.826782675585	0.977437276468558	1A5	7376	9.49373874774127	H3K4me2	0.203369434416366	0	0.831	PANTHER	PTHR34387	SLR1258 PROTEIN	-	-	NA
OG0001477_chr_1	51.0417644274644	53.48290085068	0.0199082103132995	1A5	10010	1.04690725708614	H3K4me2	1	1	1	NA	NA	NA	NA	NA	NA
OG0001478_chr_1	52.7444492457683	56.3988414009236	0.0285695094787863	1A5	11459	1.06799571316554	H3K4me2	1	1	1	SUPERFAMILY	SSF63748	Tudor/PWWP/MBT	-	-	NA
OG0001479_chr_1	196.214582066496	340.231499937501	0.23811009159022	1A5	13269	1.73025491503689	H3K4me2	0.667497786032399	0.735790408525755	1.04095515032488	Pfam	PF08601	Transcription factor PAP1	IPR013910	Transcription factor PAP1	NA
OG0001479_chr_1	196.214582066496	340.231499937501	0.23811009159022	1A5	13269	1.73025491503689	H3K4me2	0.667497786032399	0.735790408525755	1.04095515032488	Pfam	PF00170	bZIP transcription factor	IPR004827	Basic-leucine zipper domain	NA
OG0001479_chr_1	196.214582066496	340.231499937501	0.23811009159022	1A5	13269	1.73025491503689	H3K4me2	0.667497786032399	0.735790408525755	1.04095515032488	Pfam	PF08601	Transcription factor PAP1	IPR013910	Transcription factor PAP1	NA
OG0001479_chr_1	196.214582066496	340.231499937501	0.23811009159022	1A5	13269	1.73025491503689	H3K4me2	0.667497786032399	0.735790408525755	1.04095515032488	PANTHER	PTHR40621	TRANSCRIPTION FACTOR KAPC-RELATED	-	-	NA
OG0001479_chr_1	196.214582066496	340.231499937501	0.23811009159022	1A5	13269	1.73025491503689	H3K4me2	0.667497786032399	0.735790408525755	1.04095515032488	SUPERFAMILY	SSF111430	YAP1 redox domain	IPR023167	Yap1 redox domain superfamily	NA
OG0001479_chr_1	196.214582066496	340.231499937501	0.23811009159022	1A5	13269	1.73025491503689	H3K4me2	0.667497786032399	0.735790408525755	1.04095515032488	Pfam	PF00170	bZIP transcription factor	IPR004827	Basic-leucine zipper domain	NA
OG0001479_chr_1	196.214582066496	340.231499937501	0.23811009159022	1A5	13269	1.73025491503689	H3K4me2	0.667497786032399	0.735790408525755	1.04095515032488	Pfam	PF08601	Transcription factor PAP1	IPR013910	Transcription factor PAP1	NA
OG0001479_chr_1	196.214582066496	340.231499937501	0.23811009159022	1A5	13269	1.73025491503689	H3K4me2	0.667497786032399	0.735790408525755	1.04095515032488	SUPERFAMILY	SSF111430	YAP1 redox domain	IPR023167	Yap1 redox domain superfamily	NA
OG0001479_chr_1	196.214582066496	340.231499937501	0.23811009159022	1A5	13269	1.73025491503689	H3K4me2	0.667497786032399	0.735790408525755	1.04095515032488	SUPERFAMILY	SSF57959	Leucine zipper domain	IPR046347	Basic-leucine zipper domain superfamily	NA
OG0001479_chr_1	196.214582066496	340.231499937501	0.23811009159022	1A5	13269	1.73025491503689	H3K4me2	0.667497786032399	0.735790408525755	1.04095515032488	SUPERFAMILY	SSF111430	YAP1 redox domain	IPR023167	Yap1 redox domain superfamily	NA
OG0001479_chr_1	196.214582066496	340.231499937501	0.23811009159022	1A5	13269	1.73025491503689	H3K4me2	0.667497786032399	0.735790408525755	1.04095515032488	Pfam	PF00170	bZIP transcription factor	IPR004827	Basic-leucine zipper domain	NA
OG0001479_chr_1	196.214582066496	340.231499937501	0.23811009159022	1A5	13269	1.73025491503689	H3K4me2	0.667497786032399	0.735790408525755	1.04095515032488	Pfam	PF08601	Transcription factor PAP1	IPR013910	Transcription factor PAP1	NA
OG0001479_chr_1	196.214582066496	340.231499937501	0.23811009159022	1A5	13269	1.73025491503689	H3K4me2	0.667497786032399	0.735790408525755	1.04095515032488	PANTHER	PTHR40621	TRANSCRIPTION FACTOR KAPC-RELATED	-	-	NA
OG0001479_chr_1	196.214582066496	340.231499937501	0.23811009159022	1A5	13269	1.73025491503689	H3K4me2	0.667497786032399	0.735790408525755	1.04095515032488	SUPERFAMILY	SSF57959	Leucine zipper domain	IPR046347	Basic-leucine zipper domain superfamily	NA
OG0001479_chr_1	196.214582066496	340.231499937501	0.23811009159022	1A5	13269	1.73025491503689	H3K4me2	0.667497786032399	0.735790408525755	1.04095515032488	Pfam	PF08601	Transcription factor PAP1	IPR013910	Transcription factor PAP1	NA
OG0001479_chr_1	196.214582066496	340.231499937501	0.23811009159022	1A5	13269	1.73025491503689	H3K4me2	0.667497786032399	0.735790408525755	1.04095515032488	SUPERFAMILY	SSF57959	Leucine zipper domain	IPR046347	Basic-leucine zipper domain superfamily	NA
OG0001479_chr_1	196.214582066496	340.231499937501	0.23811009159022	1A5	13269	1.73025491503689	H3K4me2	0.667497786032399	0.735790408525755	1.04095515032488	Pfam	PF08601	Transcription factor PAP1	IPR013910	Transcription factor PAP1	NA
OG0001479_chr_1	196.214582066496	340.231499937501	0.23811009159022	1A5	13269	1.73025491503689	H3K4me2	0.667497786032399	0.735790408525755	1.04095515032488	PANTHER	PTHR40621	TRANSCRIPTION FACTOR KAPC-RELATED	-	-	NA
OG0001480_chr_1	79.8139710331264	35.9686100027812	-0.339653325960021	1A5	19027	-2.18601594777425	H3K27me3	0	0.635795454545454	1.63579545454545	Pfam	PF02136	Nuclear transport factor 2 (NTF2) domain	IPR002075	Nuclear transport factor 2 domain	NA
OG0001480_chr_1	79.8139710331264	35.9686100027812	-0.339653325960021	1A5	19027	-2.18601594777425	H3K27me3	0	0.635795454545454	1.63579545454545	Pfam	PF00076	RNA recognition motif. (a.k.a. RRM, RBD, or RNP domain)	IPR000504	RNA recognition motif domain	NA
OG0001480_chr_1	79.8139710331264	35.9686100027812	-0.339653325960021	1A5	19027	-2.18601594777425	H3K27me3	0	0.635795454545454	1.63579545454545	SUPERFAMILY	SSF54928	RNA-binding domain, RBD	IPR035979	RNA-binding domain superfamily	NA
OG0001480_chr_1	79.8139710331264	35.9686100027812	-0.339653325960021	1A5	19027	-2.18601594777425	H3K27me3	0	0.635795454545454	1.63579545454545	SUPERFAMILY	SSF54427	NTF2-like	IPR032710	NTF2-like domain superfamily	NA
OG0001480_chr_1	79.8139710331264	35.9686100027812	-0.339653325960021	1A5	19027	-2.18601594777425	H3K27me3	0	0.635795454545454	1.63579545454545	SUPERFAMILY	SSF54427	NTF2-like	IPR032710	NTF2-like domain superfamily	NA
OG0001480_chr_1	79.8139710331264	35.9686100027812	-0.339653325960021	1A5	19027	-2.18601594777425	H3K27me3	0	0.635795454545454	1.63579545454545	SUPERFAMILY	SSF54427	NTF2-like	IPR032710	NTF2-like domain superfamily	NA
OG0001480_chr_1	79.8139710331264	35.9686100027812	-0.339653325960021	1A5	19027	-2.18601594777425	H3K27me3	0	0.635795454545454	1.63579545454545	SUPERFAMILY	SSF54928	RNA-binding domain, RBD	IPR035979	RNA-binding domain superfamily	NA
OG0001480_chr_1	79.8139710331264	35.9686100027812	-0.339653325960021	1A5	19027	-2.18601594777425	H3K27me3	0	0.635795454545454	1.63579545454545	Pfam	PF00076	RNA recognition motif. (a.k.a. RRM, RBD, or RNP domain)	IPR000504	RNA recognition motif domain	NA
OG0001480_chr_1	79.8139710331264	35.9686100027812	-0.339653325960021	1A5	19027	-2.18601594777425	H3K27me3	0	0.635795454545454	1.63579545454545	Pfam	PF00076	RNA recognition motif. (a.k.a. RRM, RBD, or RNP domain)	IPR000504	RNA recognition motif domain	NA
OG0001480_chr_1	79.8139710331264	35.9686100027812	-0.339653325960021	1A5	19027	-2.18601594777425	H3K27me3	0	0.635795454545454	1.63579545454545	SUPERFAMILY	SSF54928	RNA-binding domain, RBD	IPR035979	RNA-binding domain superfamily	NA
OG0001480_chr_1	79.8139710331264	35.9686100027812	-0.339653325960021	1A5	19027	-2.18601594777425	H3K27me3	0	0.635795454545454	1.63579545454545	PANTHER	PTHR10693	RAS GTPASE-ACTIVATING PROTEIN-BINDING PROTEIN	IPR039539	Ras GTPase-activating protein-binding protein	NA
OG0001480_chr_1	79.8139710331264	35.9686100027812	-0.339653325960021	1A5	19027	-2.18601594777425	H3K27me3	0	0.635795454545454	1.63579545454545	PANTHER	PTHR10693	RAS GTPASE-ACTIVATING PROTEIN-BINDING PROTEIN	IPR039539	Ras GTPase-activating protein-binding protein	NA
OG0001480_chr_1	79.8139710331264	35.9686100027812	-0.339653325960021	1A5	19027	-2.18601594777425	H3K27me3	0	0.635795454545454	1.63579545454545	Pfam	PF02136	Nuclear transport factor 2 (NTF2) domain	IPR002075	Nuclear transport factor 2 domain	NA
OG0001480_chr_1	79.8139710331264	35.9686100027812	-0.339653325960021	1A5	19027	-2.18601594777425	H3K27me3	0	0.635795454545454	1.63579545454545	PANTHER	PTHR10693	RAS GTPASE-ACTIVATING PROTEIN-BINDING PROTEIN	IPR039539	Ras GTPase-activating protein-binding protein	NA
OG0001480_chr_1	79.8139710331264	35.9686100027812	-0.339653325960021	1A5	19027	-2.18601594777425	H3K27me3	0	0.635795454545454	1.63579545454545	SUPERFAMILY	SSF54427	NTF2-like	IPR032710	NTF2-like domain superfamily	NA
OG0001480_chr_1	79.8139710331264	35.9686100027812	-0.339653325960021	1A5	19027	-2.18601594777425	H3K27me3	0	0.635795454545454	1.63579545454545	SUPERFAMILY	SSF54928	RNA-binding domain, RBD	IPR035979	RNA-binding domain superfamily	NA
OG0001480_chr_1	79.8139710331264	35.9686100027812	-0.339653325960021	1A5	19027	-2.18601594777425	H3K27me3	0	0.635795454545454	1.63579545454545	Pfam	PF02136	Nuclear transport factor 2 (NTF2) domain	IPR002075	Nuclear transport factor 2 domain	NA
OG0001480_chr_1	79.8139710331264	35.9686100027812	-0.339653325960021	1A5	19027	-2.18601594777425	H3K27me3	0	0.635795454545454	1.63579545454545	Pfam	PF00076	RNA recognition motif. (a.k.a. RRM, RBD, or RNP domain)	IPR000504	RNA recognition motif domain	NA
OG0001480_chr_1	79.8139710331264	35.9686100027812	-0.339653325960021	1A5	19027	-2.18601594777425	H3K27me3	0	0.635795454545454	1.63579545454545	PANTHER	PTHR10693	RAS GTPASE-ACTIVATING PROTEIN-BINDING PROTEIN	IPR039539	Ras GTPase-activating protein-binding protein	NA
OG0001480_chr_1	79.8139710331264	35.9686100027812	-0.339653325960021	1A5	19027	-2.18601594777425	H3K27me3	0	0.635795454545454	1.63579545454545	Pfam	PF02136	Nuclear transport factor 2 (NTF2) domain	IPR002075	Nuclear transport factor 2 domain	NA
OG0001480_chr_1	79.8139710331264	35.9686100027812	-0.339653325960021	1A5	19027	-2.18601594777425	H3K4me2	0.96995320855615	0.985795454545455	1.00804194024533	Pfam	PF02136	Nuclear transport factor 2 (NTF2) domain	IPR002075	Nuclear transport factor 2 domain	NA
OG0001480_chr_1	79.8139710331264	35.9686100027812	-0.339653325960021	1A5	19027	-2.18601594777425	H3K4me2	0.96995320855615	0.985795454545455	1.00804194024533	Pfam	PF00076	RNA recognition motif. (a.k.a. RRM, RBD, or RNP domain)	IPR000504	RNA recognition motif domain	NA
OG0001480_chr_1	79.8139710331264	35.9686100027812	-0.339653325960021	1A5	19027	-2.18601594777425	H3K4me2	0.96995320855615	0.985795454545455	1.00804194024533	SUPERFAMILY	SSF54928	RNA-binding domain, RBD	IPR035979	RNA-binding domain superfamily	NA
OG0001480_chr_1	79.8139710331264	35.9686100027812	-0.339653325960021	1A5	19027	-2.18601594777425	H3K4me2	0.96995320855615	0.985795454545455	1.00804194024533	SUPERFAMILY	SSF54427	NTF2-like	IPR032710	NTF2-like domain superfamily	NA
OG0001480_chr_1	79.8139710331264	35.9686100027812	-0.339653325960021	1A5	19027	-2.18601594777425	H3K4me2	0.96995320855615	0.985795454545455	1.00804194024533	SUPERFAMILY	SSF54427	NTF2-like	IPR032710	NTF2-like domain superfamily	NA
OG0001480_chr_1	79.8139710331264	35.9686100027812	-0.339653325960021	1A5	19027	-2.18601594777425	H3K4me2	0.96995320855615	0.985795454545455	1.00804194024533	SUPERFAMILY	SSF54427	NTF2-like	IPR032710	NTF2-like domain superfamily	NA
OG0001480_chr_1	79.8139710331264	35.9686100027812	-0.339653325960021	1A5	19027	-2.18601594777425	H3K4me2	0.96995320855615	0.985795454545455	1.00804194024533	SUPERFAMILY	SSF54928	RNA-binding domain, RBD	IPR035979	RNA-binding domain superfamily	NA
OG0001480_chr_1	79.8139710331264	35.9686100027812	-0.339653325960021	1A5	19027	-2.18601594777425	H3K4me2	0.96995320855615	0.985795454545455	1.00804194024533	Pfam	PF00076	RNA recognition motif. (a.k.a. RRM, RBD, or RNP domain)	IPR000504	RNA recognition motif domain	NA
OG0001480_chr_1	79.8139710331264	35.9686100027812	-0.339653325960021	1A5	19027	-2.18601594777425	H3K4me2	0.96995320855615	0.985795454545455	1.00804194024533	Pfam	PF00076	RNA recognition motif. (a.k.a. RRM, RBD, or RNP domain)	IPR000504	RNA recognition motif domain	NA
OG0001480_chr_1	79.8139710331264	35.9686100027812	-0.339653325960021	1A5	19027	-2.18601594777425	H3K4me2	0.96995320855615	0.985795454545455	1.00804194024533	SUPERFAMILY	SSF54928	RNA-binding domain, RBD	IPR035979	RNA-binding domain superfamily	NA
OG0001480_chr_1	79.8139710331264	35.9686100027812	-0.339653325960021	1A5	19027	-2.18601594777425	H3K4me2	0.96995320855615	0.985795454545455	1.00804194024533	PANTHER	PTHR10693	RAS GTPASE-ACTIVATING PROTEIN-BINDING PROTEIN	IPR039539	Ras GTPase-activating protein-binding protein	NA
OG0001480_chr_1	79.8139710331264	35.9686100027812	-0.339653325960021	1A5	19027	-2.18601594777425	H3K4me2	0.96995320855615	0.985795454545455	1.00804194024533	PANTHER	PTHR10693	RAS GTPASE-ACTIVATING PROTEIN-BINDING PROTEIN	IPR039539	Ras GTPase-activating protein-binding protein	NA
OG0001480_chr_1	79.8139710331264	35.9686100027812	-0.339653325960021	1A5	19027	-2.18601594777425	H3K4me2	0.96995320855615	0.985795454545455	1.00804194024533	Pfam	PF02136	Nuclear transport factor 2 (NTF2) domain	IPR002075	Nuclear transport factor 2 domain	NA
OG0001480_chr_1	79.8139710331264	35.9686100027812	-0.339653325960021	1A5	19027	-2.18601594777425	H3K4me2	0.96995320855615	0.985795454545455	1.00804194024533	PANTHER	PTHR10693	RAS GTPASE-ACTIVATING PROTEIN-BINDING PROTEIN	IPR039539	Ras GTPase-activating protein-binding protein	NA
OG0001480_chr_1	79.8139710331264	35.9686100027812	-0.339653325960021	1A5	19027	-2.18601594777425	H3K4me2	0.96995320855615	0.985795454545455	1.00804194024533	SUPERFAMILY	SSF54427	NTF2-like	IPR032710	NTF2-like domain superfamily	NA
OG0001480_chr_1	79.8139710331264	35.9686100027812	-0.339653325960021	1A5	19027	-2.18601594777425	H3K4me2	0.96995320855615	0.985795454545455	1.00804194024533	SUPERFAMILY	SSF54928	RNA-binding domain, RBD	IPR035979	RNA-binding domain superfamily	NA
OG0001480_chr_1	79.8139710331264	35.9686100027812	-0.339653325960021	1A5	19027	-2.18601594777425	H3K4me2	0.96995320855615	0.985795454545455	1.00804194024533	Pfam	PF02136	Nuclear transport factor 2 (NTF2) domain	IPR002075	Nuclear transport factor 2 domain	NA
OG0001480_chr_1	79.8139710331264	35.9686100027812	-0.339653325960021	1A5	19027	-2.18601594777425	H3K4me2	0.96995320855615	0.985795454545455	1.00804194024533	Pfam	PF00076	RNA recognition motif. (a.k.a. RRM, RBD, or RNP domain)	IPR000504	RNA recognition motif domain	NA
OG0001480_chr_1	79.8139710331264	35.9686100027812	-0.339653325960021	1A5	19027	-2.18601594777425	H3K4me2	0.96995320855615	0.985795454545455	1.00804194024533	PANTHER	PTHR10693	RAS GTPASE-ACTIVATING PROTEIN-BINDING PROTEIN	IPR039539	Ras GTPase-activating protein-binding protein	NA
OG0001480_chr_1	79.8139710331264	35.9686100027812	-0.339653325960021	1A5	19027	-2.18601594777425	H3K4me2	0.96995320855615	0.985795454545455	1.00804194024533	Pfam	PF02136	Nuclear transport factor 2 (NTF2) domain	IPR002075	Nuclear transport factor 2 domain	NA
OG0001481_chr_1	37.740022785014	37.1629388476892	-0.00651806038937626	1A5	21672	-1.01512158011803	H3K4me2	1	0	0.5	NA	NA	NA	NA	NA	NA
OG0001482_chr_1	56.5232156414323	58.1839963673505	0.0123611314925629	1A5	23883	1.02887148618865	H3K4me2	0.45930646426043	0.476393024245002	1.01170868518919	Pfam	PF00735	Septin	IPR030379	Septin-type guanine nucleotide-binding (G) domain	NA
OG0001482_chr_1	56.5232156414323	58.1839963673505	0.0123611314925629	1A5	23883	1.02887148618865	H3K4me2	0.45930646426043	0.476393024245002	1.01170868518919	SUPERFAMILY	SSF52540	P-loop containing nucleoside triphosphate hydrolases	IPR027417	P-loop containing nucleoside triphosphate hydrolase	NA
OG0001482_chr_1	56.5232156414323	58.1839963673505	0.0123611314925629	1A5	23883	1.02887148618865	H3K4me2	0.45930646426043	0.476393024245002	1.01170868518919	PANTHER	PTHR18884	SEPTIN	-	-	NA
OG0001482_chr_1	56.5232156414323	58.1839963673505	0.0123611314925629	1A5	23883	1.02887148618865	H3K27me3	0.340706082518077	0	0.745875634517767	Pfam	PF00735	Septin	IPR030379	Septin-type guanine nucleotide-binding (G) domain	NA
OG0001482_chr_1	56.5232156414323	58.1839963673505	0.0123611314925629	1A5	23883	1.02887148618865	H3K27me3	0.340706082518077	0	0.745875634517767	SUPERFAMILY	SSF52540	P-loop containing nucleoside triphosphate hydrolases	IPR027417	P-loop containing nucleoside triphosphate hydrolase	NA
OG0001482_chr_1	56.5232156414323	58.1839963673505	0.0123611314925629	1A5	23883	1.02887148618865	H3K27me3	0.340706082518077	0	0.745875634517767	PANTHER	PTHR18884	SEPTIN	-	-	NA
OG0001515_chr_1	69.6267670034337	55.2022340833267	-0.0992157470681393	Arg00	20301	-1.25665408422592	H3K4me2	0.931360554354816	1	1.03553942607475	SUPERFAMILY	SSF46689	Homeodomain-like	IPR009057	Homeobox-like domain superfamily	NA
OG0001515_chr_1	69.6267670034337	55.2022340833267	-0.0992157470681393	Arg00	20301	-1.25665408422592	H3K4me2	0.931360554354816	1	1.03553942607475	Pfam	PF03221	Tc5 transposase DNA-binding domain	IPR006600	HTH CenpB-type DNA-binding domain	NA
OG0001515_chr_1	69.6267670034337	55.2022340833267	-0.0992157470681393	Arg00	20301	-1.25665408422592	H3K4me2	0.931360554354816	1	1.03553942607475	Pfam	PF04218	CENP-B N-terminal DNA-binding domain	IPR007889	DNA binding HTH domain, Psq-type	NA
OG0001515_chr_1	69.6267670034337	55.2022340833267	-0.0992157470681393	Arg00	20301	-1.25665408422592	H3K4me2	0.931360554354816	1	1.03553942607475	SUPERFAMILY	SSF46689	Homeodomain-like	IPR009057	Homeobox-like domain superfamily	NA
OG0001515_chr_1	69.6267670034337	55.2022340833267	-0.0992157470681393	Arg00	20301	-1.25665408422592	H3K4me2	0.931360554354816	1	1.03553942607475	PANTHER	PTHR19303	TRANSPOSON	-	-	NA
OG0001515_chr_1	69.6267670034337	55.2022340833267	-0.0992157470681393	Arg00	20301	-1.25665408422592	H3K27me3	0.726807057484348	0	0.57910349373764	SUPERFAMILY	SSF46689	Homeodomain-like	IPR009057	Homeobox-like domain superfamily	NA
OG0001515_chr_1	69.6267670034337	55.2022340833267	-0.0992157470681393	Arg00	20301	-1.25665408422592	H3K27me3	0.726807057484348	0	0.57910349373764	Pfam	PF03221	Tc5 transposase DNA-binding domain	IPR006600	HTH CenpB-type DNA-binding domain	NA
OG0001515_chr_1	69.6267670034337	55.2022340833267	-0.0992157470681393	Arg00	20301	-1.25665408422592	H3K27me3	0.726807057484348	0	0.57910349373764	Pfam	PF04218	CENP-B N-terminal DNA-binding domain	IPR007889	DNA binding HTH domain, Psq-type	NA
OG0001515_chr_1	69.6267670034337	55.2022340833267	-0.0992157470681393	Arg00	20301	-1.25665408422592	H3K27me3	0.726807057484348	0	0.57910349373764	SUPERFAMILY	SSF46689	Homeodomain-like	IPR009057	Homeobox-like domain superfamily	NA
OG0001515_chr_1	69.6267670034337	55.2022340833267	-0.0992157470681393	Arg00	20301	-1.25665408422592	H3K27me3	0.726807057484348	0	0.57910349373764	PANTHER	PTHR19303	TRANSPOSON	-	-	NA
OG0001516_chr_1	94.5574882450455	82.4539698966146	-0.0588177248278182	Arg00	16799	-1.14503226585176	H3K4me2	0.272351954407871	0.268840579710145	0.997240248906318	Pfam	PF02194	PXA domain	IPR003114	Phox-associated domain	NA
OG0001516_chr_1	94.5574882450455	82.4539698966146	-0.0588177248278182	Arg00	16799	-1.14503226585176	H3K4me2	0.272351954407871	0.268840579710145	0.997240248906318	PANTHER	PTHR22999	PX SERINE/THREONINE KINASE PXK	-	-	NA
OG0001518_chr_1	87.2878594143689	74.0688204156029	-0.0704413955598778	Arg00	12625	-1.17609227007407	H3K4me2	0.448977576967844	0.416330332194971	0.977468771572579	Pfam	PF05686	Glycosyl transferase family 90	IPR006598	Glycosyl transferase CAP10 domain	NA
OG0001518_chr_1	87.2878594143689	74.0688204156029	-0.0704413955598778	Arg00	12625	-1.17609227007407	H3K4me2	0.448977576967844	0.416330332194971	0.977468771572579	PANTHER	PTHR12203	KDEL LYS-ASP-GLU-LEU CONTAINING - RELATED	-	-	NA
OG0001519_chr_1	13.7683658136657	8.73453070938714	-0.181017421806476	Arg00	11460	-1.51711122544658	H3K4me2	0.668096866637908	1	1.19897113890697	PANTHER	PTHR43333	2-HACID_DH_C DOMAIN-CONTAINING PROTEIN	-	-	NA
OG0001519_chr_1	13.7683658136657	8.73453070938714	-0.181017421806476	Arg00	11460	-1.51711122544658	H3K4me2	0.668096866637908	1	1.19897113890697	Pfam	PF02826	D-isomer specific 2-hydroxyacid dehydrogenase, NAD binding domain	IPR006140	D-isomer specific 2-hydroxyacid dehydrogenase, NAD-binding domain	NA
OG0001519_chr_1	13.7683658136657	8.73453070938714	-0.181017421806476	Arg00	11460	-1.51711122544658	H3K4me2	0.668096866637908	1	1.19897113890697	Pfam	PF02826	D-isomer specific 2-hydroxyacid dehydrogenase, NAD binding domain	IPR006140	D-isomer specific 2-hydroxyacid dehydrogenase, NAD-binding domain	NA
OG0001519_chr_1	13.7683658136657	8.73453070938714	-0.181017421806476	Arg00	11460	-1.51711122544658	H3K4me2	0.668096866637908	1	1.19897113890697	SUPERFAMILY	SSF51735	NAD(P)-binding Rossmann-fold domains	IPR036291	NAD(P)-binding domain superfamily	NA
OG0001519_chr_1	13.7683658136657	8.73453070938714	-0.181017421806476	Arg00	11460	-1.51711122544658	H3K4me2	0.668096866637908	1	1.19897113890697	PANTHER	PTHR43333	2-HACID_DH_C DOMAIN-CONTAINING PROTEIN	-	-	NA
OG0001519_chr_1	13.7683658136657	8.73453070938714	-0.181017421806476	Arg00	11460	-1.51711122544658	H3K4me2	0.668096866637908	1	1.19897113890697	SUPERFAMILY	SSF52283	Formate/glycerate dehydrogenase catalytic domain-like	-	-	NA
OG0001519_chr_1	13.7683658136657	8.73453070938714	-0.181017421806476	Arg00	11460	-1.51711122544658	H3K4me2	0.668096866637908	1	1.19897113890697	Pfam	PF02826	D-isomer specific 2-hydroxyacid dehydrogenase, NAD binding domain	IPR006140	D-isomer specific 2-hydroxyacid dehydrogenase, NAD-binding domain	NA
OG0001519_chr_1	13.7683658136657	8.73453070938714	-0.181017421806476	Arg00	11460	-1.51711122544658	H3K4me2	0.668096866637908	1	1.19897113890697	SUPERFAMILY	SSF52283	Formate/glycerate dehydrogenase catalytic domain-like	-	-	NA
OG0001519_chr_1	13.7683658136657	8.73453070938714	-0.181017421806476	Arg00	11460	-1.51711122544658	H3K4me2	0.668096866637908	1	1.19897113890697	Pfam	PF02826	D-isomer specific 2-hydroxyacid dehydrogenase, NAD binding domain	IPR006140	D-isomer specific 2-hydroxyacid dehydrogenase, NAD-binding domain	NA
OG0001519_chr_1	13.7683658136657	8.73453070938714	-0.181017421806476	Arg00	11460	-1.51711122544658	H3K4me2	0.668096866637908	1	1.19897113890697	SUPERFAMILY	SSF51735	NAD(P)-binding Rossmann-fold domains	IPR036291	NAD(P)-binding domain superfamily	NA
OG0001520_chr_1	41.176932524105	15.3727740485214	-0.410952722443956	Arg00	9653	-2.57604071241146	H3K4me2	0.926444467662731	1	1.03818201540297	Pfam	PF14622	Ribonuclease-III-like	IPR000999	Ribonuclease III domain	NA
OG0001520_chr_1	41.176932524105	15.3727740485214	-0.410952722443956	Arg00	9653	-2.57604071241146	H3K4me2	0.926444467662731	1	1.03818201540297	Pfam	PF14622	Ribonuclease-III-like	IPR000999	Ribonuclease III domain	NA
OG0001520_chr_1	41.176932524105	15.3727740485214	-0.410952722443956	Arg00	9653	-2.57604071241146	H3K4me2	0.926444467662731	1	1.03818201540297	SUPERFAMILY	SSF69065	RNase III domain-like	IPR036389	Ribonuclease III, endonuclease domain superfamily	NA
OG0001520_chr_1	41.176932524105	15.3727740485214	-0.410952722443956	Arg00	9653	-2.57604071241146	H3K4me2	0.926444467662731	1	1.03818201540297	SUPERFAMILY	SSF69065	RNase III domain-like	IPR036389	Ribonuclease III, endonuclease domain superfamily	NA
OG0001520_chr_1	41.176932524105	15.3727740485214	-0.410952722443956	Arg00	9653	-2.57604071241146	H3K4me2	0.926444467662731	1	1.03818201540297	Pfam	PF14622	Ribonuclease-III-like	IPR000999	Ribonuclease III domain	NA
OG0001520_chr_1	41.176932524105	15.3727740485214	-0.410952722443956	Arg00	9653	-2.57604071241146	H3K4me2	0.926444467662731	1	1.03818201540297	SUPERFAMILY	SSF69065	RNase III domain-like	IPR036389	Ribonuclease III, endonuclease domain superfamily	NA
OG0001521_chr_1	0.487368650967437	1.74690614187743	0.266425196718147	Arg00	7340	1.84682266907451	H3K4me2	0.47938662644545	0.192307692307692	0.805947323704333	PANTHER	PTHR39613	ANCHORED CELL WALL PROTEIN, PUTATIVE (AFU_ORTHOLOGUE AFUA_4G08960)-RELATED	-	-	NA
OG0001521_chr_1	0.487368650967437	1.74690614187743	0.266425196718147	Arg00	7340	1.84682266907451	H3K4me2	0.47938662644545	0.192307692307692	0.805947323704333	Pfam	PF09792	Ubiquitin 3 binding protein But2 C-terminal domain	IPR018620	Ubiquitin 3 binding protein But2, C-terminal	NA
OG0001521_chr_1	0.487368650967437	1.74690614187743	0.266425196718147	Arg00	7340	1.84682266907451	H3K27me3	0.339529914529915	0.707692307692308	1.27484447280268	PANTHER	PTHR39613	ANCHORED CELL WALL PROTEIN, PUTATIVE (AFU_ORTHOLOGUE AFUA_4G08960)-RELATED	-	-	NA
OG0001521_chr_1	0.487368650967437	1.74690614187743	0.266425196718147	Arg00	7340	1.84682266907451	H3K27me3	0.339529914529915	0.707692307692308	1.27484447280268	Pfam	PF09792	Ubiquitin 3 binding protein But2 C-terminal domain	IPR018620	Ubiquitin 3 binding protein But2, C-terminal	NA
OG0001522_chr_1	82.9860859963448	240.374285122334	0.458483658234877	Arg00	3779	2.8739794486058	H3K4me2	0.594338353953739	0	0.627219434017966	Pfam	PF00172	Fungal Zn(2)-Cys(6) binuclear cluster domain	IPR001138	Zn(2)Cys(6) fungal-type DNA-binding domain	NA
OG0001522_chr_1	82.9860859963448	240.374285122334	0.458483658234877	Arg00	3779	2.8739794486058	H3K4me2	0.594338353953739	0	0.627219434017966	PANTHER	PTHR31668	GLUCOSE TRANSPORT TRANSCRIPTION REGULATOR RGT1-RELATED-RELATED	-	-	NA
OG0001522_chr_1	82.9860859963448	240.374285122334	0.458483658234877	Arg00	3779	2.8739794486058	H3K4me2	0.594338353953739	0	0.627219434017966	Pfam	PF00172	Fungal Zn(2)-Cys(6) binuclear cluster domain	IPR001138	Zn(2)Cys(6) fungal-type DNA-binding domain	NA
OG0001522_chr_1	82.9860859963448	240.374285122334	0.458483658234877	Arg00	3779	2.8739794486058	H3K4me2	0.594338353953739	0	0.627219434017966	Pfam	PF04082	Fungal specific transcription factor domain	IPR007219	Transcription factor domain, fungi	NA
OG0001522_chr_1	82.9860859963448	240.374285122334	0.458483658234877	Arg00	3779	2.8739794486058	H3K4me2	0.594338353953739	0	0.627219434017966	Pfam	PF04082	Fungal specific transcription factor domain	IPR007219	Transcription factor domain, fungi	NA
OG0001522_chr_1	82.9860859963448	240.374285122334	0.458483658234877	Arg00	3779	2.8739794486058	H3K4me2	0.594338353953739	0	0.627219434017966	SUPERFAMILY	SSF57701	Zn2/Cys6 DNA-binding domain	IPR036864	Zn(2)-C6 fungal-type DNA-binding domain superfamily	NA
OG0001522_chr_1	82.9860859963448	240.374285122334	0.458483658234877	Arg00	3779	2.8739794486058	H3K4me2	0.594338353953739	0	0.627219434017966	PANTHER	PTHR31668	GLUCOSE TRANSPORT TRANSCRIPTION REGULATOR RGT1-RELATED-RELATED	-	-	NA
OG0001522_chr_1	82.9860859963448	240.374285122334	0.458483658234877	Arg00	3779	2.8739794486058	H3K4me2	0.594338353953739	0	0.627219434017966	Pfam	PF04082	Fungal specific transcription factor domain	IPR007219	Transcription factor domain, fungi	NA
OG0001522_chr_1	82.9860859963448	240.374285122334	0.458483658234877	Arg00	3779	2.8739794486058	H3K4me2	0.594338353953739	0	0.627219434017966	Pfam	PF00172	Fungal Zn(2)-Cys(6) binuclear cluster domain	IPR001138	Zn(2)Cys(6) fungal-type DNA-binding domain	NA
OG0001522_chr_1	82.9860859963448	240.374285122334	0.458483658234877	Arg00	3779	2.8739794486058	H3K4me2	0.594338353953739	0	0.627219434017966	Pfam	PF04082	Fungal specific transcription factor domain	IPR007219	Transcription factor domain, fungi	NA
OG0001522_chr_1	82.9860859963448	240.374285122334	0.458483658234877	Arg00	3779	2.8739794486058	H3K4me2	0.594338353953739	0	0.627219434017966	SUPERFAMILY	SSF57701	Zn2/Cys6 DNA-binding domain	IPR036864	Zn(2)-C6 fungal-type DNA-binding domain superfamily	NA
OG0001522_chr_1	82.9860859963448	240.374285122334	0.458483658234877	Arg00	3779	2.8739794486058	H3K4me2	0.594338353953739	0	0.627219434017966	SUPERFAMILY	SSF57701	Zn2/Cys6 DNA-binding domain	IPR036864	Zn(2)-C6 fungal-type DNA-binding domain superfamily	NA
OG0001522_chr_1	82.9860859963448	240.374285122334	0.458483658234877	Arg00	3779	2.8739794486058	H3K4me2	0.594338353953739	0	0.627219434017966	PANTHER	PTHR31668	GLUCOSE TRANSPORT TRANSCRIPTION REGULATOR RGT1-RELATED-RELATED	-	-	NA
OG0001522_chr_1	82.9860859963448	240.374285122334	0.458483658234877	Arg00	3779	2.8739794486058	H3K4me2	0.594338353953739	0	0.627219434017966	PANTHER	PTHR31668	GLUCOSE TRANSPORT TRANSCRIPTION REGULATOR RGT1-RELATED-RELATED	-	-	NA
OG0001522_chr_1	82.9860859963448	240.374285122334	0.458483658234877	Arg00	3779	2.8739794486058	H3K4me2	0.594338353953739	0	0.627219434017966	Pfam	PF00172	Fungal Zn(2)-Cys(6) binuclear cluster domain	IPR001138	Zn(2)Cys(6) fungal-type DNA-binding domain	NA
OG0001522_chr_1	82.9860859963448	240.374285122334	0.458483658234877	Arg00	3779	2.8739794486058	H3K4me2	0.594338353953739	0	0.627219434017966	PANTHER	PTHR31668	GLUCOSE TRANSPORT TRANSCRIPTION REGULATOR RGT1-RELATED-RELATED	-	-	NA
OG0001522_chr_1	82.9860859963448	240.374285122334	0.458483658234877	Arg00	3779	2.8739794486058	H3K4me2	0.594338353953739	0	0.627219434017966	PANTHER	PTHR31668	GLUCOSE TRANSPORT TRANSCRIPTION REGULATOR RGT1-RELATED-RELATED	-	-	NA
OG0001522_chr_1	82.9860859963448	240.374285122334	0.458483658234877	Arg00	3779	2.8739794486058	H3K4me2	0.594338353953739	0	0.627219434017966	PANTHER	PTHR31668	GLUCOSE TRANSPORT TRANSCRIPTION REGULATOR RGT1-RELATED-RELATED	-	-	NA
OG0001522_chr_1	82.9860859963448	240.374285122334	0.458483658234877	Arg00	3779	2.8739794486058	H3K4me2	0.594338353953739	0	0.627219434017966	Pfam	PF04082	Fungal specific transcription factor domain	IPR007219	Transcription factor domain, fungi	NA
OG0001522_chr_1	82.9860859963448	240.374285122334	0.458483658234877	Arg00	3779	2.8739794486058	H3K4me2	0.594338353953739	0	0.627219434017966	Pfam	PF04082	Fungal specific transcription factor domain	IPR007219	Transcription factor domain, fungi	NA
OG0001522_chr_1	82.9860859963448	240.374285122334	0.458483658234877	Arg00	3779	2.8739794486058	H3K4me2	0.594338353953739	0	0.627219434017966	SUPERFAMILY	SSF57701	Zn2/Cys6 DNA-binding domain	IPR036864	Zn(2)-C6 fungal-type DNA-binding domain superfamily	NA
OG0001522_chr_1	82.9860859963448	240.374285122334	0.458483658234877	Arg00	3779	2.8739794486058	H3K4me2	0.594338353953739	0	0.627219434017966	SUPERFAMILY	SSF57701	Zn2/Cys6 DNA-binding domain	IPR036864	Zn(2)-C6 fungal-type DNA-binding domain superfamily	NA
OG0001522_chr_1	82.9860859963448	240.374285122334	0.458483658234877	Arg00	3779	2.8739794486058	H3K4me2	0.594338353953739	0	0.627219434017966	SUPERFAMILY	SSF57701	Zn2/Cys6 DNA-binding domain	IPR036864	Zn(2)-C6 fungal-type DNA-binding domain superfamily	NA
OG0001522_chr_1	82.9860859963448	240.374285122334	0.458483658234877	Arg00	3779	2.8739794486058	H3K4me2	0.594338353953739	0	0.627219434017966	Pfam	PF00172	Fungal Zn(2)-Cys(6) binuclear cluster domain	IPR001138	Zn(2)Cys(6) fungal-type DNA-binding domain	NA
OG0001522_chr_1	82.9860859963448	240.374285122334	0.458483658234877	Arg00	3779	2.8739794486058	H3K4me2	0.594338353953739	0	0.627219434017966	SUPERFAMILY	SSF57701	Zn2/Cys6 DNA-binding domain	IPR036864	Zn(2)-C6 fungal-type DNA-binding domain superfamily	NA
OG0001522_chr_1	82.9860859963448	240.374285122334	0.458483658234877	Arg00	3779	2.8739794486058	H3K4me2	0.594338353953739	0	0.627219434017966	Pfam	PF04082	Fungal specific transcription factor domain	IPR007219	Transcription factor domain, fungi	NA
OG0001522_chr_1	82.9860859963448	240.374285122334	0.458483658234877	Arg00	3779	2.8739794486058	H3K4me2	0.594338353953739	0	0.627219434017966	Pfam	PF04082	Fungal specific transcription factor domain	IPR007219	Transcription factor domain, fungi	NA
OG0001522_chr_1	82.9860859963448	240.374285122334	0.458483658234877	Arg00	3779	2.8739794486058	H3K4me2	0.594338353953739	0	0.627219434017966	Pfam	PF00172	Fungal Zn(2)-Cys(6) binuclear cluster domain	IPR001138	Zn(2)Cys(6) fungal-type DNA-binding domain	NA
OG0001522_chr_1	82.9860859963448	240.374285122334	0.458483658234877	Arg00	3779	2.8739794486058	H3K4me2	0.594338353953739	0	0.627219434017966	SUPERFAMILY	SSF57701	Zn2/Cys6 DNA-binding domain	IPR036864	Zn(2)-C6 fungal-type DNA-binding domain superfamily	NA
OG0001522_chr_1	82.9860859963448	240.374285122334	0.458483658234877	Arg00	3779	2.8739794486058	H3K4me2	0.594338353953739	0	0.627219434017966	PANTHER	PTHR31668	GLUCOSE TRANSPORT TRANSCRIPTION REGULATOR RGT1-RELATED-RELATED	-	-	NA
OG0001522_chr_1	82.9860859963448	240.374285122334	0.458483658234877	Arg00	3779	2.8739794486058	H3K4me2	0.594338353953739	0	0.627219434017966	Pfam	PF00172	Fungal Zn(2)-Cys(6) binuclear cluster domain	IPR001138	Zn(2)Cys(6) fungal-type DNA-binding domain	NA
OG0001522_chr_1	82.9860859963448	240.374285122334	0.458483658234877	Arg00	3779	2.8739794486058	H3K4me2	0.594338353953739	0	0.627219434017966	Pfam	PF00172	Fungal Zn(2)-Cys(6) binuclear cluster domain	IPR001138	Zn(2)Cys(6) fungal-type DNA-binding domain	NA
OG0001523_chr_1	167.935363118227	283.348176212519	0.226129877426057	Arg00	177	1.68317734643588	H3K4me2	0.814091060152875	0.728248587570621	0.952680174403693	PANTHER	PTHR32440	PHOSPHATASE DCR2-RELATED-RELATED	-	-	NA
OG0001523_chr_1	167.935363118227	283.348176212519	0.226129877426057	Arg00	177	1.68317734643588	H3K4me2	0.814091060152875	0.728248587570621	0.952680174403693	SUPERFAMILY	SSF56300	Metallo-dependent phosphatases	IPR029052	Metallo-dependent phosphatase-like	NA
OG0001523_chr_1	167.935363118227	283.348176212519	0.226129877426057	Arg00	177	1.68317734643588	H3K4me2	0.814091060152875	0.728248587570621	0.952680174403693	Pfam	PF00149	Calcineurin-like phosphoesterase	IPR004843	Calcineurin-like phosphoesterase domain, ApaH type	NA
OG0001524_chr_1	38.8622587155428	58.3466651387061	0.172834416215294	Arg00	109	1.48879333612789	H3K4me2	0.453012048192771	0.00160642570281125	0.689331122166943	SUPERFAMILY	SSF53335	S-adenosyl-L-methionine-dependent methyltransferases	IPR029063	S-adenosyl-L-methionine-dependent methyltransferase superfamily	NA
OG0001524_chr_1	38.8622587155428	58.3466651387061	0.172834416215294	Arg00	109	1.48879333612789	H3K4me2	0.453012048192771	0.00160642570281125	0.689331122166943	PANTHER	PTHR12133	TRNA (ADENINE(58)-N(1))-METHYLTRANSFERASE	IPR014816	tRNA (1-methyladenosine) methyltransferase catalytic subunit Gcd14	NA
OG0001524_chr_1	38.8622587155428	58.3466651387061	0.172834416215294	Arg00	109	1.48879333612789	H3K4me2	0.453012048192771	0.00160642570281125	0.689331122166943	SUPERFAMILY	SSF53335	S-adenosyl-L-methionine-dependent methyltransferases	IPR029063	S-adenosyl-L-methionine-dependent methyltransferase superfamily	NA
OG0001524_chr_1	38.8622587155428	58.3466651387061	0.172834416215294	Arg00	109	1.48879333612789	H3K4me2	0.453012048192771	0.00160642570281125	0.689331122166943	PANTHER	PTHR12133	TRNA (ADENINE(58)-N(1))-METHYLTRANSFERASE	IPR014816	tRNA (1-methyladenosine) methyltransferase catalytic subunit Gcd14	NA
OG0001524_chr_1	38.8622587155428	58.3466651387061	0.172834416215294	Arg00	109	1.48879333612789	H3K4me2	0.453012048192771	0.00160642570281125	0.689331122166943	SUPERFAMILY	SSF53335	S-adenosyl-L-methionine-dependent methyltransferases	IPR029063	S-adenosyl-L-methionine-dependent methyltransferase superfamily	NA
OG0001524_chr_1	38.8622587155428	58.3466651387061	0.172834416215294	Arg00	109	1.48879333612789	H3K4me2	0.453012048192771	0.00160642570281125	0.689331122166943	PANTHER	PTHR12133	TRNA (ADENINE(58)-N(1))-METHYLTRANSFERASE	IPR014816	tRNA (1-methyladenosine) methyltransferase catalytic subunit Gcd14	NA
OG0001525_chr_1	82.258370140458	232.338516869698	0.447558528188912	Arg00	1765	2.80258328953657	H3K27me3	0.213828083288841	0	0.823839894435892	PANTHER	PTHR48287	ARM REPEAT SUPERFAMILY PROTEIN	-	-	NA
OG0001525_chr_1	82.258370140458	232.338516869698	0.447558528188912	Arg00	1765	2.80258328953657	H3K27me3	0.213828083288841	0	0.823839894435892	SUPERFAMILY	SSF48371	ARM repeat	IPR016024	Armadillo-type fold	NA
OG0001525_chr_1	82.258370140458	232.338516869698	0.447558528188912	Arg00	1765	2.80258328953657	H3K27me3	0.213828083288841	0	0.823839894435892	Pfam	PF08161	NUC173 domain	IPR012978	Ribosomal RNA-processing protein 12-like, conserved domain	NA
OG0001525_chr_1	82.258370140458	232.338516869698	0.447558528188912	Arg00	1765	2.80258328953657	H3K4me2	0.56067648629126	0.512012813667912	0.968818859609406	PANTHER	PTHR48287	ARM REPEAT SUPERFAMILY PROTEIN	-	-	NA
OG0001525_chr_1	82.258370140458	232.338516869698	0.447558528188912	Arg00	1765	2.80258328953657	H3K4me2	0.56067648629126	0.512012813667912	0.968818859609406	SUPERFAMILY	SSF48371	ARM repeat	IPR016024	Armadillo-type fold	NA
OG0001525_chr_1	82.258370140458	232.338516869698	0.447558528188912	Arg00	1765	2.80258328953657	H3K4me2	0.56067648629126	0.512012813667912	0.968818859609406	Pfam	PF08161	NUC173 domain	IPR012978	Ribosomal RNA-processing protein 12-like, conserved domain	NA
OG0001526_chr_1	241.275184140719	405.631606143939	0.22489219957571	Arg00	5723	1.67838735769057	H3K4me2	1	1	1	Pfam	PF01776	Ribosomal L22e protein family	IPR002671	Ribosomal protein L22e	NA
OG0001526_chr_1	241.275184140719	405.631606143939	0.22489219957571	Arg00	5723	1.67838735769057	H3K4me2	1	1	1	Pfam	PF01776	Ribosomal L22e protein family	IPR002671	Ribosomal protein L22e	NA
OG0001526_chr_1	241.275184140719	405.631606143939	0.22489219957571	Arg00	5723	1.67838735769057	H3K4me2	1	1	1	PANTHER	PTHR10064	60S RIBOSOMAL PROTEIN L22	IPR002671	Ribosomal protein L22e	NA
OG0001526_chr_1	241.275184140719	405.631606143939	0.22489219957571	Arg00	5723	1.67838735769057	H3K4me2	1	1	1	Pfam	PF01776	Ribosomal L22e protein family	IPR002671	Ribosomal protein L22e	NA
OG0001526_chr_1	241.275184140719	405.631606143939	0.22489219957571	Arg00	5723	1.67838735769057	H3K4me2	1	1	1	PANTHER	PTHR10064	60S RIBOSOMAL PROTEIN L22	IPR002671	Ribosomal protein L22e	NA
OG0001526_chr_1	241.275184140719	405.631606143939	0.22489219957571	Arg00	5723	1.67838735769057	H3K4me2	1	1	1	PANTHER	PTHR10064	60S RIBOSOMAL PROTEIN L22	IPR002671	Ribosomal protein L22e	NA
OG0001526_chr_1	241.275184140719	405.631606143939	0.22489219957571	Arg00	5723	1.67838735769057	H3K4me2	1	1	1	PANTHER	PTHR10064	60S RIBOSOMAL PROTEIN L22	IPR002671	Ribosomal protein L22e	NA
OG0001526_chr_1	241.275184140719	405.631606143939	0.22489219957571	Arg00	5723	1.67838735769057	H3K4me2	1	1	1	Pfam	PF01776	Ribosomal L22e protein family	IPR002671	Ribosomal protein L22e	NA
OG0001527_chr_1	20.9750685126777	21.6616361592801	0.0133610247453005	Arg00	6579	1.03124302644182	H3K4me2	0.103912453999613	0	0.905868935871568	SUPERFAMILY	SSF53335	S-adenosyl-L-methionine-dependent methyltransferases	IPR029063	S-adenosyl-L-methionine-dependent methyltransferase superfamily	NA
OG0001527_chr_1	20.9750685126777	21.6616361592801	0.0133610247453005	Arg00	6579	1.03124302644182	H3K4me2	0.103912453999613	0	0.905868935871568	PANTHER	PTHR13370	RNA METHYLASE-RELATED	-	-	NA
OG0001527_chr_1	20.9750685126777	21.6616361592801	0.0133610247453005	Arg00	6579	1.03124302644182	H3K4me2	0.103912453999613	0	0.905868935871568	Pfam	PF01170	Putative RNA methylase family UPF0020	IPR000241	Ribosomal RNA large subunit methyltransferase K/L-like, FLD domain	NA
OG0001527_chr_1	20.9750685126777	21.6616361592801	0.0133610247453005	Arg00	6579	1.03124302644182	H3K4me2	0.103912453999613	0	0.905868935871568	PANTHER	PTHR13370	RNA METHYLASE-RELATED	-	-	NA
OG0001527_chr_1	20.9750685126777	21.6616361592801	0.0133610247453005	Arg00	6579	1.03124302644182	H3K4me2	0.103912453999613	0	0.905868935871568	Pfam	PF01170	Putative RNA methylase family UPF0020	IPR000241	Ribosomal RNA large subunit methyltransferase K/L-like, FLD domain	NA
OG0001527_chr_1	20.9750685126777	21.6616361592801	0.0133610247453005	Arg00	6579	1.03124302644182	H3K4me2	0.103912453999613	0	0.905868935871568	Pfam	PF01170	Putative RNA methylase family UPF0020	IPR000241	Ribosomal RNA large subunit methyltransferase K/L-like, FLD domain	NA
OG0001527_chr_1	20.9750685126777	21.6616361592801	0.0133610247453005	Arg00	6579	1.03124302644182	H3K4me2	0.103912453999613	0	0.905868935871568	SUPERFAMILY	SSF53335	S-adenosyl-L-methionine-dependent methyltransferases	IPR029063	S-adenosyl-L-methionine-dependent methyltransferase superfamily	NA
OG0001527_chr_1	20.9750685126777	21.6616361592801	0.0133610247453005	Arg00	6579	1.03124302644182	H3K4me2	0.103912453999613	0	0.905868935871568	PANTHER	PTHR13370	RNA METHYLASE-RELATED	-	-	NA
OG0001527_chr_1	20.9750685126777	21.6616361592801	0.0133610247453005	Arg00	6579	1.03124302644182	H3K4me2	0.103912453999613	0	0.905868935871568	SUPERFAMILY	SSF53335	S-adenosyl-L-methionine-dependent methyltransferases	IPR029063	S-adenosyl-L-methionine-dependent methyltransferase superfamily	NA
OG0001527_chr_1	20.9750685126777	21.6616361592801	0.0133610247453005	Arg00	6579	1.03124302644182	H3K4me2	0.103912453999613	0	0.905868935871568	SUPERFAMILY	SSF53335	S-adenosyl-L-methionine-dependent methyltransferases	IPR029063	S-adenosyl-L-methionine-dependent methyltransferase superfamily	NA
OG0001527_chr_1	20.9750685126777	21.6616361592801	0.0133610247453005	Arg00	6579	1.03124302644182	H3K4me2	0.103912453999613	0	0.905868935871568	PANTHER	PTHR13370	RNA METHYLASE-RELATED	-	-	NA
OG0001527_chr_1	20.9750685126777	21.6616361592801	0.0133610247453005	Arg00	6579	1.03124302644182	H3K4me2	0.103912453999613	0	0.905868935871568	Pfam	PF01170	Putative RNA methylase family UPF0020	IPR000241	Ribosomal RNA large subunit methyltransferase K/L-like, FLD domain	NA
OG0001528_chr_1	71.4665803067053	80.3576825263617	0.0502608017393122	Arg00	10448	1.12269244915416	H3K4me2	1	1	1	Pfam	PF00400	WD domain, G-beta repeat	IPR001680	WD40 repeat	NA
OG0001528_chr_1	71.4665803067053	80.3576825263617	0.0502608017393122	Arg00	10448	1.12269244915416	H3K4me2	1	1	1	SUPERFAMILY	SSF50978	WD40 repeat-like	IPR036322	WD40-repeat-containing domain superfamily	NA
OG0001528_chr_1	71.4665803067053	80.3576825263617	0.0502608017393122	Arg00	10448	1.12269244915416	H3K4me2	1	1	1	PANTHER	PTHR11024	NUCLEAR PORE COMPLEX PROTEIN SEC13 / SEH1 FAMILY MEMBER	IPR037363	Sec13/Seh1 family	NA
OG0001528_chr_1	71.4665803067053	80.3576825263617	0.0502608017393122	Arg00	10448	1.12269244915416	H3K4me2	1	1	1	Pfam	PF12894	Anaphase-promoting complex subunit 4 WD40 domain	IPR024977	Anaphase-promoting complex subunit 4, WD40 domain	NA
OG0001528_chr_1	71.4665803067053	80.3576825263617	0.0502608017393122	Arg00	10448	1.12269244915416	H3K4me2	1	1	1	Pfam	PF00400	WD domain, G-beta repeat	IPR001680	WD40 repeat	NA
OG0001529_chr_1	79.1008575511552	24.456685986284	-0.497835300140755	Arg00	11916	-3.14655480270737	H3K4me2	1	1	1	NA	NA	NA	NA	NA	NA
OG0001530_chr_1	93.2455613672888	99.2242688586379	0.0267119911078877	Arg00	16649	1.06343754978602	H3K4me2	0.401229885329011	0.226068144943213	0.874994287361584	PANTHER	PTHR47958	ATP-DEPENDENT RNA HELICASE DBP3	-	-	NA
OG0001530_chr_1	93.2455613672888	99.2242688586379	0.0267119911078877	Arg00	16649	1.06343754978602	H3K4me2	0.401229885329011	0.226068144943213	0.874994287361584	Pfam	PF00270	DEAD/DEAH box helicase	IPR011545	DEAD/DEAH box helicase domain	NA
OG0001530_chr_1	93.2455613672888	99.2242688586379	0.0267119911078877	Arg00	16649	1.06343754978602	H3K4me2	0.401229885329011	0.226068144943213	0.874994287361584	Pfam	PF00270	DEAD/DEAH box helicase	IPR011545	DEAD/DEAH box helicase domain	NA
OG0001530_chr_1	93.2455613672888	99.2242688586379	0.0267119911078877	Arg00	16649	1.06343754978602	H3K4me2	0.401229885329011	0.226068144943213	0.874994287361584	SUPERFAMILY	SSF52540	P-loop containing nucleoside triphosphate hydrolases	IPR027417	P-loop containing nucleoside triphosphate hydrolase	NA
OG0001530_chr_1	93.2455613672888	99.2242688586379	0.0267119911078877	Arg00	16649	1.06343754978602	H3K4me2	0.401229885329011	0.226068144943213	0.874994287361584	SUPERFAMILY	SSF52540	P-loop containing nucleoside triphosphate hydrolases	IPR027417	P-loop containing nucleoside triphosphate hydrolase	NA
OG0001530_chr_1	93.2455613672888	99.2242688586379	0.0267119911078877	Arg00	16649	1.06343754978602	H3K4me2	0.401229885329011	0.226068144943213	0.874994287361584	SUPERFAMILY	SSF52540	P-loop containing nucleoside triphosphate hydrolases	IPR027417	P-loop containing nucleoside triphosphate hydrolase	NA
OG0001530_chr_1	93.2455613672888	99.2242688586379	0.0267119911078877	Arg00	16649	1.06343754978602	H3K4me2	0.401229885329011	0.226068144943213	0.874994287361584	PANTHER	PTHR47958	ATP-DEPENDENT RNA HELICASE DBP3	-	-	NA
OG0001530_chr_1	93.2455613672888	99.2242688586379	0.0267119911078877	Arg00	16649	1.06343754978602	H3K4me2	0.401229885329011	0.226068144943213	0.874994287361584	SUPERFAMILY	SSF52540	P-loop containing nucleoside triphosphate hydrolases	IPR027417	P-loop containing nucleoside triphosphate hydrolase	NA
OG0001530_chr_1	93.2455613672888	99.2242688586379	0.0267119911078877	Arg00	16649	1.06343754978602	H3K4me2	0.401229885329011	0.226068144943213	0.874994287361584	Pfam	PF00271	Helicase conserved C-terminal domain	IPR001650	Helicase, C-terminal	NA
OG0001530_chr_1	93.2455613672888	99.2242688586379	0.0267119911078877	Arg00	16649	1.06343754978602	H3K4me2	0.401229885329011	0.226068144943213	0.874994287361584	Pfam	PF00271	Helicase conserved C-terminal domain	IPR001650	Helicase, C-terminal	NA
OG0001531_chr_1	65.4007086319564	42.2751286334338	-0.185934346736196	Arg00	20964	-1.53438500886757	H3K4me2	1	1	1	SUPERFAMILY	SSF47095	HMG-box	IPR036910	High mobility group box domain superfamily	NA
OG0001531_chr_1	65.4007086319564	42.2751286334338	-0.185934346736196	Arg00	20964	-1.53438500886757	H3K4me2	1	1	1	SUPERFAMILY	SSF47095	HMG-box	IPR036910	High mobility group box domain superfamily	NA
OG0001531_chr_1	65.4007086319564	42.2751286334338	-0.185934346736196	Arg00	20964	-1.53438500886757	H3K4me2	1	1	1	Pfam	PF00505	HMG (high mobility group) box	IPR009071	High mobility group box domain	NA
OG0001531_chr_1	65.4007086319564	42.2751286334338	-0.185934346736196	Arg00	20964	-1.53438500886757	H3K4me2	1	1	1	PANTHER	PTHR48112	HIGH MOBILITY GROUP PROTEIN DSP1	-	-	NA
OG0001532_chr_1	45.9723509122625	25.155448443035	-0.254280126130783	Arg00	22714	-1.7958916290258	H3K4me2	0.50759717720617	0.468542399374756	0.974094686284974	Pfam	PF00172	Fungal Zn(2)-Cys(6) binuclear cluster domain	IPR001138	Zn(2)Cys(6) fungal-type DNA-binding domain	NA
[truncated: 13,220 more rows]

## Sheet: Supplementary_Table_S4
Supplementary Table S4: H3K27me3 and H3K4me2 coverage for the 42 Styx copies identified in the Zymoseptoria pseudotritici and Z. brevis genomes.
[truncated: 43 more rows]

## Sheet: Supplementary_Table_S5
Supplementary Table S5: Position of the recombination breakpoints identified in the Zymoseptoria tritici progeny genomes.
[truncated: 138 more rows]
